# Supplementary material for: N-Methyl-N-styrylcinnamamide (lansamide) from Clausena lansium in Vietnam
Source: Acta Crystallogr Sect E Struct Rep Online. 2009 Mar 19;65(Pt 4):o809. doi: 10.1107/S1600536809009611 (PMC2968957; doi:10.1107/S1600536809009611)
Supplement: Supplementary file 1 [file e-65-0o809-sup1.cif]

##############################################################################
###                                                                        ###
###        Electronic paper (Acta Crystallographica Section E)             ###
###                                                                        ###
##############################################################################
#                                                                            #
# This CIF contains the data in a paper accepted for publication in Acta     #
# Crystallographica Section E. It conforms to the requirements of Notes      #
# for Authors for Section E, and has been peer reviewed under the auspices   #
# of the IUCr Commission on Journals.                                        #
#                                                                            #
# Full details of the Crystallographic Information File format               #
# are given in the paper "The Crystallographic Information File (CIF):       #
# a New Standard Archive File for Crystallography" by S. R. Hall, F. H.      #
# Allen and I. D. Brown [Acta Cryst. (1991), A47, 655-685].                  #
#                                                                            #
# The current version of the core CIF dictionary is obtainable from          #
# ftp://ftp.iucr.org/pub/cif_core.dic. The current version number is 2.4.    #
#                                                                            #
# Software is freely available for graphical display of the structure(s) in  #
# this CIF.  For information consult the CIF home page http://www.iucr.org/  #
# cif/home.html                                                              #
#                                                                            #
# This file may be used for bona fide research purposes within the           #
# scientific community so long as proper attribution is given to the journal # 
# article from which it was obtained.                                        #
#                                                                            #
##############################################################################
                                             
data_I
_audit_creation_method     SHELXL-97
_chemical_name_systematic
;
<i>N</i>-Methyl-<i>N</i>-styrylcinnamamide
;
_chemical_name_common     ?
_chemical_formula_moiety     'C18 H17 N O'
_chemical_formula_sum     'C18 H17 N O'
_chemical_formula_iupac     'C18 H17 N O'
_chemical_formula_weight     263.33
_chemical_melting_point     ?
_symmetry_cell_setting     'triclinic'
_symmetry_space_group_name_H-M     'P -1'
_symmetry_space_group_name_hall     '-P 1'
loop_
    _symmetry_equiv_pos_as_xyz
    'x, y, z'
    '-x, -y, -z'
_cell_length_a     6.3560(10)
_cell_length_b     9.265(2)
_cell_length_c     13.073(3)
_cell_angle_alpha     80.45(3)
_cell_angle_beta     77.22(3)
_cell_angle_gamma     78.13(3)
_cell_volume     728.9(3)
_cell_formula_units_Z     2
_cell_measurement_reflns_used     5327
_cell_measurement_theta_min     2.3
_cell_measurement_theta_max     33.3
_cell_measurement_temperature     298(2)
_exptl_crystal_description     block
_exptl_crystal_colour     'yellow'
_exptl_crystal_size_max     0.60
_exptl_crystal_size_mid     0.60
_exptl_crystal_size_min     0.55
_exptl_crystal_density_diffrn     1.200
_exptl_crystal_density_meas     ?
_exptl_crystal_density_method     'not measured'
_exptl_crystal_F_000     280
_exptl_absorpt_coefficient_mu     0.074
_exptl_absorpt_correction_type     'none'
_exptl_absorpt_process_details     ?
_exptl_absorpt_correction_T_min     ?
_exptl_absorpt_correction_T_max     ?
_exptl_special_details
;
Bruker AXS <i>APEX</i> CCD area detector on Huber four circle diffractometer is
used
;
_diffrn_ambient_temperature     298(2)
_diffrn_radiation_type     MoK\a
_diffrn_radiation_wavelength     0.71073
_diffrn_radiation_source     'fine-focus sealed tube'
_diffrn_radiation_monochromator     graphite
_diffrn_measurement_device_type     'Bruker SMART CCD area-detector'
_diffrn_measurement_method     '\w'
_diffrn_detector_area_resol_mean     ?
_diffrn_reflns_number     25654
_diffrn_reflns_av_R_equivalents     0.023
_diffrn_reflns_av_sigmaI/netI     0.012
_diffrn_reflns_theta_min     2.3
_diffrn_reflns_theta_max     33.3
_diffrn_reflns_theta_full     33.3
_diffrn_measured_fraction_theta_max     0.950
_diffrn_measured_fraction_theta_full     0.950
_diffrn_reflns_limit_h_min     -9
_diffrn_reflns_limit_h_max     9
_diffrn_reflns_limit_k_min     -13
_diffrn_reflns_limit_k_max     14
_diffrn_reflns_limit_l_min     0
_diffrn_reflns_limit_l_max     20
_diffrn_standards_number     ?
_diffrn_standards_interval_count     ?
_diffrn_standards_interval_time     ?
_diffrn_standards_decay_%     ?
_refine_special_details
;
Refinement of <i>F</i>^2^ against ALL reflections. The weighted <i>R</i>-factor
<i>wR</i> and goodness of fit <i>S</i> are based on <i>F</i>^2^, conventional
<i>R</i>-factors <i>R</i> are based on <i>F</i>, with <i>F</i> set to zero for
negative <i>F</i>^2^. The threshold expression of <i>F</i>^2^ >
\s(<i>F</i>^2^) is used only for calculating <i>R</i>-factors(gt) <i>etc</i>.
and is not relevant to the choice of reflections for refinement.
<i>R</i>-factors based on <i>F</i>^2^ are statistically about twice as large
as those based on <i>F</i>, and <i>R</i>- factors based on ALL data will be
even larger.
;
_reflns_number_total     5327
_reflns_number_gt     3962
_reflns_threshold_expression     I>2\s(I)
_refine_ls_structure_factor_coef     Fsqd
_refine_ls_matrix_type     full
_refine_ls_R_factor_all     0.079
_refine_ls_R_factor_gt     0.060
_refine_ls_wR_factor_gt     0.162
_refine_ls_wR_factor_ref     0.190
_refine_ls_goodness_of_fit_ref     1.02
_refine_ls_restrained_S_all     1.02
_refine_ls_number_reflns     5327
_refine_ls_number_parameters     182
_refine_ls_number_restraints     0
_refine_ls_hydrogen_treatment     constr
_refine_ls_weighting_scheme     calc
_refine_ls_weighting_details
         'calc w=1/[\s^2^(Fo^2^)+(0.0892P)^2^+0.1313P] where P=(Fo^2^+2Fc^2^)/3'
_atom_sites_solution_hydrogens     geom
_atom_sites_solution_primary     direct
_atom_sites_solution_secondary     difmap
_refine_ls_shift/su_max     ?
_refine_ls_shift/su_max_lt     0.001
_refine_ls_shift/su_mean     0.000
_refine_diff_density_max     0.36
_refine_diff_density_min     -0.14
_refine_ls_extinction_method     none
_refine_ls_extinction_coef     ?
loop_
    _atom_type_symbol
    _atom_type_description
    _atom_type_scat_dispersion_real
    _atom_type_scat_dispersion_imag
    _atom_type_scat_source
    'C' 'C' 0.0033 0.0016
                         'International Tables Vol C Tables 4.2.6.8 and 6.1.1.4'
    'H' 'H' 0.0000 0.0000
                         'International Tables Vol C Tables 4.2.6.8 and 6.1.1.4'
    'N' 'N' 0.0061 0.0033
                         'International Tables Vol C Tables 4.2.6.8 and 6.1.1.4'
    'O' 'O' 0.0106 0.0060
                         'International Tables Vol C Tables 4.2.6.8 and 6.1.1.4'
_computing_data_collection     'SMART (Bruker, 2004)'
_computing_cell_refinement     'SAINT (Bruker, 2004)'
_computing_data_reduction     'SAINT (Bruker, 2004)'
_computing_structure_solution     'SHELXS97 (Sheldrick, 2008)'
_computing_structure_refinement     'SHELXL97 (Sheldrick, 2008)'
_computing_molecular_graphics
;
ORTEPIII (Burnett & Johnson, 1996) and SCHAKAL99 (Keller & Pierrard,
1999)
;
_computing_publication_material     'SHELXL97 (Sheldrick, 2008)'
loop_
    _atom_site_type_symbol
    _atom_site_label
    _atom_site_fract_x
    _atom_site_fract_y
    _atom_site_fract_z
    _atom_site_U_iso_or_equiv
    _atom_site_adp_type
    _atom_site_calc_flag
    _atom_site_refinement_flags
    _atom_site_occupancy
    _atom_site_disorder_assembly
    _atom_site_disorder_group
    C C1 0.6509(2) 0.21826(15) 0.99509(11) 0.0553(3) Uani d . 1 . .
    H H1 0.5292 0.2328 0.9636 0.066 Uiso calc R 1 . .
    C C2 0.6807(3) 0.10113(17) 1.07380(11) 0.0650(4) Uani d . 1 . .
    H H2 0.5794 0.0373 1.0949 0.078 Uiso calc R 1 . .
    C C3 0.8605(3) 0.07815(17) 1.12150(11) 0.0653(4) Uani d . 1 . .
    H H3 0.8807 -0.0014 1.1742 0.078 Uiso calc R 1 . .
    C C4 1.0085(3) 0.17266(18) 1.09103(12) 0.0671(4) Uani d . 1 . .
    H H4 1.1283 0.1585 1.1238 0.080 Uiso calc R 1 . .
    C C5 0.9801(2) 0.28959(16) 1.01128(11) 0.0581(3) Uani d . 1 . .
    H H5 1.0830 0.3523 0.9902 0.070 Uiso calc R 1 . .
    C C6 0.80051(19) 0.31483(12) 0.96224(9) 0.0447(2) Uani d . 1 . .
    C C7 0.77651(19) 0.44124(13) 0.87988(9) 0.0469(2) Uani d . 1 . .
    H H7 0.8947 0.4911 0.8572 0.056 Uiso calc R 1 . .
    C C8 0.60545(19) 0.49270(12) 0.83399(9) 0.0447(2) Uani d . 1 . .
    H H8 0.4831 0.4467 0.8541 0.054 Uiso calc R 1 . .
    C C9 0.60632(18) 0.62255(12) 0.75108(9) 0.0439(2) Uani d . 1 . .
    O O1 0.74616(16) 0.70168(10) 0.73318(8) 0.0600(2) Uani d . 1 . .
    N N1 0.44089(16) 0.65399(10) 0.69570(8) 0.0474(2) Uani d . 1 . .
    C C10 0.2872(2) 0.56144(15) 0.69998(10) 0.0537(3) Uani d . 1 . .
    H H10 0.1398 0.6040 0.7155 0.064 Uiso calc R 1 . .
    C C11 0.3327(2) 0.41992(15) 0.68402(10) 0.0545(3) Uani d . 1 . .
    H H11 0.2124 0.3729 0.6941 0.065 Uiso calc R 1 . .
    C C12 0.5480(2) 0.32715(12) 0.65251(9) 0.0472(3) Uani d . 1 . .
    C C13 0.5818(3) 0.17475(15) 0.68682(12) 0.0663(4) Uani d . 1 . .
    H H13 0.4678 0.1327 0.7309 0.080 Uiso calc R 1 . .
    C C14 0.7817(4) 0.08498(16) 0.65648(15) 0.0781(5) Uani d . 1 . .
    H H14 0.8016 -0.0160 0.6811 0.094 Uiso calc R 1 . .
    C C15 0.9499(3) 0.14446(17) 0.59047(15) 0.0727(4) Uani d . 1 . .
    H H15 1.0847 0.0843 0.5707 0.087 Uiso calc R 1 . .
    C C16 0.9191(3) 0.29425(15) 0.55317(12) 0.0622(3) Uani d . 1 . .
    H H16 1.0325 0.3345 0.5071 0.075 Uiso calc R 1 . .
    C C17 0.7205(2) 0.38448(12) 0.58411(10) 0.0512(3) Uani d . 1 . .
    H H17 0.7019 0.4853 0.5588 0.061 Uiso calc R 1 . .
    C C18 0.4179(3) 0.79342(14) 0.62545(12) 0.0628(4) Uani d . 1 . .
    H H181 0.4671 0.8674 0.6533 0.094 Uiso calc R 1 . .
    H H182 0.2669 0.8259 0.6201 0.094 Uiso calc R 1 . .
    H H183 0.5048 0.7788 0.5567 0.094 Uiso calc R 1 . .
loop_
    _atom_site_aniso_label
    _atom_site_aniso_U_11
    _atom_site_aniso_U_22
    _atom_site_aniso_U_33
    _atom_site_aniso_U_12
    _atom_site_aniso_U_13
    _atom_site_aniso_U_23
    C1 0.0516(7) 0.0576(7) 0.0575(7) -0.0127(5) -0.0159(5) 0.0013(5)
    C2 0.0691(9) 0.0633(8) 0.0597(7) -0.0183(7) -0.0113(6) 0.0071(6)
    C3 0.0761(10) 0.0640(8) 0.0494(6) -0.0032(7) -0.0156(6) 0.0042(5)
    C4 0.0658(9) 0.0725(9) 0.0631(8) 0.0005(7) -0.0303(7) -0.0012(6)
    C5 0.0509(7) 0.0600(7) 0.0658(7) -0.0082(5) -0.0226(6) -0.0014(6)
    C6 0.0418(5) 0.0463(5) 0.0444(5) -0.0025(4) -0.0094(4) -0.0067(4)
    C7 0.0399(5) 0.0485(5) 0.0513(6) -0.0071(4) -0.0105(4) -0.0027(4)
    C8 0.0412(5) 0.0477(5) 0.0451(5) -0.0077(4) -0.0099(4) -0.0039(4)
    C9 0.0391(5) 0.0432(5) 0.0478(5) -0.0020(4) -0.0096(4) -0.0061(4)
    O1 0.0524(5) 0.0530(5) 0.0762(6) -0.0151(4) -0.0203(4) 0.0048(4)
    N1 0.0443(5) 0.0433(4) 0.0536(5) -0.0013(4) -0.0153(4) -0.0032(4)
    C10 0.0359(5) 0.0669(7) 0.0574(6) -0.0076(5) -0.0133(4) -0.0011(5)
    C11 0.0476(6) 0.0678(7) 0.0541(6) -0.0262(5) -0.0145(5) 0.0017(5)
    C12 0.0575(7) 0.0446(5) 0.0454(5) -0.0206(4) -0.0164(5) 0.0005(4)
    C13 0.0903(11) 0.0509(7) 0.0635(8) -0.0319(7) -0.0235(7) 0.0119(6)
    C14 0.1117(14) 0.0410(6) 0.0849(11) -0.0077(7) -0.0405(10) 0.0048(6)
    C15 0.0796(11) 0.0546(7) 0.0865(11) 0.0040(7) -0.0314(9) -0.0155(7)
    C16 0.0612(8) 0.0542(7) 0.0714(8) -0.0118(6) -0.0074(6) -0.0135(6)
    C17 0.0578(7) 0.0398(5) 0.0557(6) -0.0146(4) -0.0066(5) -0.0036(4)
    C18 0.0745(9) 0.0452(6) 0.0685(8) 0.0004(6) -0.0289(7) 0.0005(5)
_geom_special_details
;
All e.s.d.'s (except the e.s.d. in the dihedral angle between two l.s. planes)
are estimated using the full covariance matrix. The cell e.s.d.'s are taken
into account individually in the estimation of e.s.d.'s in distances, angles
and torsion angles; correlations between e.s.d.'s in cell parameters are only
used when they are defined by crystal symmetry. An approximate (isotropic)
treatment of cell e.s.d.'s is used for estimating e.s.d.'s involving l.s.
planes.
;
loop_
    _geom_bond_atom_site_label_1
    _geom_bond_atom_site_label_2
    _geom_bond_site_symmetry_2
    _geom_bond_distance
    _geom_bond_publ_flag
    C1 C2 . 1.3798(19) ?
    C1 C6 . 1.3896(18) ?
    C1 H1 . 0.9300 ?
    C2 C3 . 1.383(2) ?
    C2 H2 . 0.9300 ?
    C3 C4 . 1.366(2) ?
    C3 H3 . 0.9300 ?
    C4 C5 . 1.386(2) ?
    C4 H4 . 0.9300 ?
    C5 C6 . 1.3902(17) ?
    C5 H5 . 0.9300 ?
    C6 C7 . 1.4611(16) ?
    C7 C8 . 1.3228(16) ?
    C7 H7 . 0.9300 ?
    C8 C9 . 1.4797(16) ?
    C8 H8 . 0.9300 ?
    C9 O1 . 1.2254(15) ?
    C9 N1 . 1.3621(15) ?
    N1 C10 . 1.4133(17) ?
    N1 C18 . 1.4566(16) ?
    C10 C11 . 1.3245(19) ?
    C10 H10 . 0.9300 ?
    C11 C12 . 1.471(2) ?
    C11 H11 . 0.9300 ?
    C12 C17 . 1.3902(18) ?
    C12 C13 . 1.3960(17) ?
    C13 C14 . 1.384(3) ?
    C13 H13 . 0.9300 ?
    C14 C15 . 1.367(3) ?
    C14 H14 . 0.9300 ?
    C15 C16 . 1.381(2) ?
    C15 H15 . 0.9300 ?
    C16 C17 . 1.381(2) ?
    C16 H16 . 0.9300 ?
    C17 H17 . 0.9300 ?
    C18 H181 . 0.9600 ?
    C18 H182 . 0.9600 ?
    C18 H183 . 0.9600 ?
loop_
    _geom_angle_atom_site_label_1
    _geom_angle_atom_site_label_2
    _geom_angle_atom_site_label_3
    _geom_angle_site_symmetry_1
    _geom_angle_site_symmetry_3
    _geom_angle
    _geom_angle_publ_flag
    C2 C1 C6 . . 120.79(13) ?
    C2 C1 H1 . . 119.6 ?
    C6 C1 H1 . . 119.6 ?
    C1 C2 C3 . . 120.35(14) ?
    C1 C2 H2 . . 119.8 ?
    C3 C2 H2 . . 119.8 ?
    C4 C3 C2 . . 119.77(13) ?
    C4 C3 H3 . . 120.1 ?
    C2 C3 H3 . . 120.1 ?
    C3 C4 C5 . . 120.01(13) ?
    C3 C4 H4 . . 120.0 ?
    C5 C4 H4 . . 120.0 ?
    C4 C5 C6 . . 121.19(14) ?
    C4 C5 H5 . . 119.4 ?
    C6 C5 H5 . . 119.4 ?
    C1 C6 C5 . . 117.88(11) ?
    C1 C6 C7 . . 123.17(11) ?
    C5 C6 C7 . . 118.95(11) ?
    C8 C7 C6 . . 127.28(11) ?
    C8 C7 H7 . . 116.4 ?
    C6 C7 H7 . . 116.4 ?
    C7 C8 C9 . . 120.86(11) ?
    C7 C8 H8 . . 119.6 ?
    C9 C8 H8 . . 119.6 ?
    O1 C9 N1 . . 120.39(11) ?
    O1 C9 C8 . . 122.32(10) ?
    N1 C9 C8 . . 117.28(10) ?
    C9 N1 C10 . . 125.32(10) ?
    C9 N1 C18 . . 118.41(11) ?
    C10 N1 C18 . . 116.27(10) ?
    C11 C10 N1 . . 126.33(11) ?
    C11 C10 H10 . . 116.8 ?
    N1 C10 H10 . . 116.8 ?
    C10 C11 C12 . . 128.68(11) ?
    C10 C11 H11 . . 115.7 ?
    C12 C11 H11 . . 115.7 ?
    C17 C12 C13 . . 117.46(13) ?
    C17 C12 C11 . . 122.16(11) ?
    C13 C12 C11 . . 120.30(12) ?
    C14 C13 C12 . . 121.25(14) ?
    C14 C13 H13 . . 119.4 ?
    C12 C13 H13 . . 119.4 ?
    C15 C14 C13 . . 120.15(13) ?
    C15 C14 H14 . . 119.9 ?
    C13 C14 H14 . . 119.9 ?
    C14 C15 C16 . . 119.79(16) ?
    C14 C15 H15 . . 120.1 ?
    C16 C15 H15 . . 120.1 ?
    C15 C16 C17 . . 120.21(15) ?
    C15 C16 H16 . . 119.9 ?
    C17 C16 H16 . . 119.9 ?
    C16 C17 C12 . . 121.10(12) ?
    C16 C17 H17 . . 119.5 ?
    C12 C17 H17 . . 119.5 ?
    N1 C18 H181 . . 109.5 ?
    N1 C18 H182 . . 109.5 ?
    H181 C18 H182 . . 109.5 ?
    N1 C18 H183 . . 109.5 ?
    H181 C18 H183 . . 109.5 ?
    H182 C18 H183 . . 109.5 ?
loop_
    _geom_torsion_atom_site_label_1
    _geom_torsion_atom_site_label_2
    _geom_torsion_atom_site_label_3
    _geom_torsion_atom_site_label_4
    _geom_torsion_site_symmetry_1
    _geom_torsion_site_symmetry_2
    _geom_torsion_site_symmetry_3
    _geom_torsion_site_symmetry_4
    _geom_torsion
    _geom_torsion_publ_flag
    C6 C1 C2 C3 . . . . 0.1(2) ?
    C1 C2 C3 C4 . . . . 0.5(2) ?
    C2 C3 C4 C5 . . . . -1.1(2) ?
    C3 C4 C5 C6 . . . . 1.1(2) ?
    C2 C1 C6 C5 . . . . -0.1(2) ?
    C2 C1 C6 C7 . . . . -179.54(12) ?
    C4 C5 C6 C1 . . . . -0.5(2) ?
    C4 C5 C6 C7 . . . . 178.95(12) ?
    C1 C6 C7 C8 . . . . 8.2(2) ?
    C5 C6 C7 C8 . . . . -171.22(12) ?
    C6 C7 C8 C9 . . . . -179.88(10) ?
    C7 C8 C9 O1 . . . . -11.86(18) ?
    C7 C8 C9 N1 . . . . 169.57(11) ?
    O1 C9 N1 C10 . . . . 171.70(11) ?
    C8 C9 N1 C10 . . . . -9.70(17) ?
    O1 C9 N1 C18 . . . . -7.99(17) ?
    C8 C9 N1 C18 . . . . 170.62(10) ?
    C9 N1 C10 C11 . . . . -53.69(19) ?
    C18 N1 C10 C11 . . . . 126.00(14) ?
    N1 C10 C11 C12 . . . . -3.9(2) ?
    C10 C11 C12 C17 . . . . -34.6(2) ?
    C10 C11 C12 C13 . . . . 148.71(14) ?
    C17 C12 C13 C14 . . . . 1.9(2) ?
    C11 C12 C13 C14 . . . . 178.75(13) ?
    C12 C13 C14 C15 . . . . -1.0(2) ?
    C13 C14 C15 C16 . . . . -0.7(3) ?
    C14 C15 C16 C17 . . . . 1.3(2) ?
    C15 C16 C17 C12 . . . . -0.3(2) ?
    C13 C12 C17 C16 . . . . -1.29(19) ?
    C11 C12 C17 C16 . . . . -178.04(12) ?
data_global
_journal_date_recd_electronic     2009-03-13
_journal_date_accepted     2009-03-16
_journal_name_full     'Acta Crystallographica, Section E'
_journal_year     2009
_journal_volume     65
_journal_issue      4
_journal_page_first     o809
_journal_page_last     o809
_journal_paper_category     QO
_journal_coeditor_code     TK2394
_publ_contact_author
;
Prof. Dr Peter Luger
Institut f\"ur Chemie und Biochemie-Kristallographie
Fachbereich Chemie der Freien Universit\"at
Fabecktr. 36a
14195 Berlin
Germany
;
_publ_contact_author_email     'luger@chemie.fu-berlin.de'
_publ_contact_author_fax     '0049-30-8383464'
_publ_contact_author_phone     '0049-30-8383411'
_publ_section_title
;
<i>N</i>-Methyl-<i>N</i>-styrylcinnamamide (lansamide) from <i>cClausena
lansium</i> in Vietnam
;
loop_
    _publ_author_name
    _publ_author_address
    'Luger, Peter'
;
Institut f\"ur Chemie und Biochemie-Kristallographie
Fachbereich Biologie-Chemie-Pharmazie der Freien Universit\"at
Fabecktrasse 36a
14195 Berlin
Germany
;
    'Weber, Manuela'
;
Institut f\"ur Chemie und Biochemie-Kristallographie
Fachbereich Biologie-Chemie-Pharmazie der Freien Universit\"at
Fabecktrasse 36a
14195 Berlin
Germany
;
    'Thang, Tran Dinh'
;
Faculty of Chemistry
Vinh University
182-Le Duan
Vinh City
Nghean Province
Vietnam
;
    'Van Luu, Hoang'
;
Faculty of Chemistry
Vinh University
182-Le Duan
Vinh City
Nghean Province
Vietnam
;
    'Dung, Nguyen Xuan'
;
Faculty of Chemistry
College of Natural Sciences
Hanoi National University
19-Le Thanh Tong Street
10 000 Hanoi
Vietnam
;
