# Supplementary material for: N-Methyl-N-styrylcinnamamide (lansamide) from Clausena lansium in Vietnam
Source: Acta Crystallogr Sect E Struct Rep Online. 2009 Mar 19;65(Pt 4):o809. doi: 10.1107/S1600536809009611 (PMC2968957; doi:10.1107/S1600536809009611)
Supplement: Supplementary file 2 [file e-65-0o809-Isup2.hkl]

# 
# h,k,l, Fc-squared, Fo-squared, sigma(Fo-squared) and status flag 
# 
data_I
_shelx_title '            sadxp in P-1 z=2' 
_shelx_refln_list_code          4 
_shelx_F_calc_maximum      104.42 
_exptl_crystal_F_000       280.00 
_reflns_d_resolution_high  0.6480 
 
loop_ 
 _symmetry_equiv_pos_as_xyz 
 'x, y, z' 
 '-x, -y, -z' 
 
_cell_length_a     6.3560 
_cell_length_b     9.2650 
_cell_length_c    13.0730 
_cell_angle_alpha  80.450 
_cell_angle_beta   77.220 
_cell_angle_gamma  78.130 
 
_shelx_F_squared_multiplier     1.000 
 
loop_ 
 _refln_index_h 
 _refln_index_k 
 _refln_index_l 
 _refln_F_squared_calc 
 _refln_F_squared_meas 
 _refln_F_squared_sigma 
 _refln_observed_status 
   1   0   0      548.41      587.44      7.37 o 
   2   0   0       17.85       28.92      0.28 o 
   3   0   0      170.12      202.41      2.81 o 
   4   0   0       31.49       24.62      0.38 o 
   5   0   0       34.83       35.79      0.58 o 
   8   0   0        0.21        0.18      0.13 o 
   9   0   0        0.14        0.27      0.15 o 
  -9   1   0        1.04        1.20      0.18 o 
  -8   1   0        0.66        0.51      0.15 o 
  -7   1   0       12.19       11.89      0.29 o 
  -6   1   0       19.93       19.67      0.28 o 
  -5   1   0       36.42       33.80      0.42 o 
  -4   1   0        1.43        1.76      0.06 o 
  -3   1   0      469.07      523.09      3.86 o 
  -2   1   0      398.53      410.24      3.11 o 
  -1   1   0      213.03      219.63      2.36 o 
   0   1   0     1111.95     1087.55     21.37 o 
  -9   2   0        1.52        2.07      0.22 o 
  -8   2   0        0.00        0.03      0.17 o 
  -7   2   0        3.08        2.67      0.16 o 
  -6   2   0        6.37        5.21      0.14 o 
  -5   2   0       13.00       11.12      0.19 o 
  -4   2   0       85.50       90.02      0.76 o 
  -3   2   0       51.28       50.26      0.37 o 
  -2   2   0      134.74      148.77      1.18 o 
  -1   2   0      276.69      296.27      2.59 o 
   0   2   0      733.16      801.47      7.76 o 
   1   2   0      146.92      148.00      1.24 o 
   2   2   0     1472.82     1579.55     14.49 o 
  -8   3   0        1.95        1.95      0.23 o 
  -7   3   0        0.91        0.61      0.12 o 
  -6   3   0        3.02        2.50      0.13 o 
  -5   3   0       19.52       15.62      0.25 o 
  -4   3   0       13.36       12.92      0.15 o 
  -3   3   0       41.35       40.49      0.32 o 
  -2   3   0      225.45      231.75      1.59 o 
  -1   3   0      287.17      284.29      2.00 o 
   0   3   0       19.60       20.74      0.24 o 
   1   3   0      671.37      721.84      5.33 o 
   2   3   0       23.05       25.30      0.21 o 
   3   3   0     1244.47     1582.59     13.10 o 
  -8   4   0        1.95        2.53      0.27 o 
  -7   4   0       13.73       14.53      0.33 o 
  -6   4   0        0.02       -0.04      0.10 o 
  -5   4   0        5.96        6.37      0.17 o 
  -4   4   0        1.05        1.47      0.07 o 
  -3   4   0       55.29       50.42      0.41 o 
  -2   4   0       85.08       77.67      0.55 o 
  -1   4   0       35.47       36.19      0.29 o 
   0   4   0      322.35      351.97      2.34 o 
   1   4   0        0.32        0.16      0.03 o 
   2   4   0      133.16      147.67      1.02 o 
   3   4   0      115.15      150.62      1.25 o 
   4   4   0       12.57       18.23      0.28 o 
  -8   5   0        0.09        0.31      0.17 o 
  -7   5   0        5.44        5.64      0.26 o 
  -6   5   0        1.30        1.37      0.14 o 
  -5   5   0        3.49        3.00      0.15 o 
  -4   5   0       17.59       16.39      0.20 o 
  -3   5   0       88.91       86.14      0.71 o 
  -2   5   0        0.21       -0.04      0.04 o 
  -1   5   0      266.40      261.44      1.94 o 
   0   5   0      105.23      110.47      0.79 o 
   1   5   0       75.03       86.84      0.61 o 
   2   5   0       57.81       71.48      0.55 o 
   3   5   0        0.66        0.82      0.04 o 
   4   5   0        3.58        3.78      0.10 o 
   5   5   0       13.07        8.08      0.15 o 
  -7   6   0        0.21        0.20      0.18 o 
  -6   6   0        1.86        1.12      0.16 o 
  -5   6   0       15.90       16.67      0.31 o 
  -4   6   0        3.79        4.41      0.13 o 
  -3   6   0        0.46        0.46      0.06 o 
  -2   6   0      333.36      329.60      2.27 o 
  -1   6   0        8.72        6.40      0.10 o 
   0   6   0       27.72       29.99      0.26 o 
   1   6   0       19.68       23.98      0.22 o 
   2   6   0       78.41       70.33      0.56 o 
   3   6   0       64.37       60.40      0.52 o 
   4   6   0        1.21        1.50      0.08 o 
   5   6   0       37.03       31.40      0.43 o 
   6   6   0       55.78       48.14      0.94 o 
  -7   7   0        0.57        0.75      0.19 o 
  -6   7   0        0.18       -0.16      0.16 o 
  -5   7   0        7.72        8.77      0.27 o 
  -4   7   0       95.82       96.83      0.96 o 
  -3   7   0        7.47        6.99      0.15 o 
  -2   7   0        1.02        0.57      0.07 o 
  -1   7   0       93.93       99.44      0.71 o 
   0   7   0        1.18        1.96      0.06 o 
   1   7   0      191.36      184.03      1.29 o 
   2   7   0       59.98       56.50      0.48 o 
   3   7   0      159.20      161.46      1.30 o 
   4   7   0        0.04        0.04      0.08 o 
   5   7   0        0.50        0.61      0.08 o 
   6   7   0        3.72        2.93      0.14 o 
   7   7   0        0.46        0.15      0.12 o 
   8   7   0        0.53        0.44      0.13 o 
  -6   8   0        1.21        0.49      0.18 o 
  -5   8   0        0.11       -0.14      0.14 o 
  -4   8   0       38.54       39.79      0.43 o 
  -3   8   0        8.31        8.03      0.17 o 
  -2   8   0        7.30        6.35      0.13 o 
  -1   8   0       18.51       16.79      0.19 o 
   0   8   0       62.25       53.88      0.45 o 
   1   8   0       99.98      111.28      0.85 o 
   2   8   0       80.94       82.29      0.74 o 
   3   8   0       16.03       15.57      0.20 o 
   4   8   0        1.34        0.10      0.11 o 
   5   8   0        0.09        0.17      0.11 o 
   6   8   0        0.96        0.77      0.11 o 
   7   8   0        0.19       -0.04      0.14 o 
   8   8   0        4.68        6.22      0.34 o 
  -6   9   0        0.59        0.60      0.20 o 
  -5   9   0        1.42        0.88      0.16 o 
  -4   9   0        0.64        0.15      0.12 o 
  -3   9   0        3.63        2.86      0.14 o 
  -2   9   0        0.48        0.57      0.08 o 
  -1   9   0        0.57        0.28      0.08 o 
   0   9   0        0.00       -0.06      0.06 o 
   1   9   0       40.23       32.74      0.31 o 
   2   9   0       13.09       11.04      0.19 o 
   3   9   0       23.06       21.70      0.26 o 
   4   9   0       12.35       11.09      0.26 o 
   5   9   0        1.40        1.59      0.13 o 
   6   9   0        1.03        0.77      0.13 o 
   7   9   0        1.47        1.48      0.22 o 
   8   9   0        2.22        2.41      0.25 o 
  -5  10   0        0.01       -0.15      0.15 o 
  -4  10   0        0.11       -0.10      0.12 o 
  -3  10   0        0.01       -0.13      0.13 o 
  -2  10   0        0.05       -0.03      0.12 o 
  -1  10   0        0.23        0.12      0.09 o 
   0  10   0       18.65       17.35      0.24 o 
   1  10   0        0.10       -0.08      0.08 o 
   2  10   0       13.35       12.06      0.20 o 
   3  10   0        8.27       10.22      0.18 o 
   4  10   0        7.04        6.46      0.26 o 
   5  10   0        0.62        0.61      0.14 o 
   6  10   0        0.04       -0.14      0.14 o 
   7  10   0        0.01       -0.22      0.22 o 
  -4  11   0        0.52        0.64      0.17 o 
  -3  11   0        0.05       -0.15      0.15 o 
  -2  11   0        0.11       -0.14      0.14 o 
  -1  11   0        1.04        0.44      0.12 o 
   0  11   0        0.32       -0.12      0.12 o 
   1  11   0        0.00       -0.12      0.12 o 
   2  11   0        0.52        0.17      0.09 o 
   3  11   0        0.05        0.13      0.09 o 
   4  11   0       14.90       16.83      0.42 o 
   5  11   0        2.34        2.51      0.19 o 
   6  11   0        0.18       -0.16      0.16 o 
   7  11   0        1.80        2.04      0.30 o 
  -3  12   0        0.50        0.42      0.17 o 
  -2  12   0        0.97        0.97      0.17 o 
  -1  12   0        0.19        0.40      0.13 o 
   0  12   0        0.01       -0.14      0.14 o 
   1  12   0        0.74        0.69      0.15 o 
   2  12   0        0.01       -0.11      0.11 o 
   3  12   0        3.34        3.96      0.20 o 
   4  12   0        1.54        1.15      0.19 o 
   5  12   0        1.65        1.01      0.19 o 
   6  12   0        0.12       -0.17      0.17 o 
  -2  13   0        0.41        0.18      0.17 o 
  -1  13   0        0.69        0.63      0.22 o 
   0  13   0        1.65        1.88      0.20 o 
   1  13   0        3.03        3.85      0.25 o 
   2  13   0        6.92        8.18      0.30 o 
   3  13   0        0.07        0.07      0.12 o 
   4  13   0        0.56        0.54      0.19 o 
   5  13   0        0.15       -0.02      0.18 o 
   1  14   0        1.28        1.75      0.20 o 
   2  14   0        1.24        0.68      0.18 o 
  -4 -13   1        0.21        0.26      0.18 o 
  -3 -13   1        0.39        0.39      0.14 o 
  -2 -13   1        0.06        0.15      0.16 o 
  -1 -13   1        7.36       10.56      0.35 o 
   0 -13   1        3.23        3.62      0.24 o 
   1 -13   1        0.04        0.26      0.22 o 
  -6 -12   1        0.79        1.00      0.19 o 
  -5 -12   1        0.02       -0.16      0.16 o 
  -4 -12   1        0.68        0.19      0.17 o 
  -3 -12   1        1.19        1.31      0.13 o 
  -2 -12   1        0.01       -0.01      0.11 o 
  -1 -12   1        0.21        0.07      0.14 o 
   0 -12   1        1.38        1.61      0.17 o 
   1 -12   1        0.03        0.21      0.13 o 
   2 -12   1        0.28        0.18      0.16 o 
   3 -12   1        0.09       -0.15      0.16 o 
  -6 -11   1        0.98        0.72      0.18 o 
  -5 -11   1        0.21        0.18      0.16 o 
  -4 -11   1        0.09       -0.08      0.15 o 
  -3 -11   1        0.82        1.02      0.11 o 
  -2 -11   1        0.17        0.24      0.10 o 
  -1 -11   1        0.02       -0.10      0.10 o 
   0 -11   1        1.60        1.65      0.14 o 
   1 -11   1        0.08       -0.10      0.10 o 
   2 -11   1        1.47        1.56      0.16 o 
   3 -11   1        0.93        1.02      0.15 o 
   4 -11   1        0.11       -0.05      0.16 o 
  -7 -10   1        0.00       -0.05      0.22 o 
  -6 -10   1        0.07        0.25      0.15 o 
  -5 -10   1        2.55        2.69      0.20 o 
  -4 -10   1        0.01        0.02      0.13 o 
  -3 -10   1        2.16        2.31      0.11 o 
  -2 -10   1        1.38        0.98      0.09 o 
  -1 -10   1       19.47       15.90      0.23 o 
   0 -10   1        0.04       -0.08      0.08 o 
   1 -10   1       18.74       17.25      0.27 o 
   2 -10   1        1.30        1.43      0.15 o 
   3 -10   1        6.61        6.81      0.25 o 
   4 -10   1        0.56        0.39      0.13 o 
   5 -10   1        0.37        0.13      0.15 o 
  -8  -9   1        4.97        6.00      0.40 o 
  -7  -9   1        1.96        2.19      0.24 o 
  -6  -9   1        0.21        0.27      0.13 o 
  -5  -9   1        0.01       -0.11      0.11 o 
  -4  -9   1       10.36        9.37      0.25 o 
  -3  -9   1        0.54        0.08      0.07 o 
  -2  -9   1        0.16       -0.08      0.08 o 
  -1  -9   1       58.56       57.92      0.55 o 
   0  -9   1        5.31        3.76      0.12 o 
   1  -9   1        9.57        7.99      0.17 o 
   2  -9   1       39.33       37.55      0.37 o 
   3  -9   1        0.51        0.57      0.10 o 
   4  -9   1        0.00       -0.11      0.11 o 
   5  -9   1        0.12       -0.14      0.14 o 
   6  -9   1        0.01       -0.14      0.18 o 
  -8  -8   1        4.95        5.71      0.34 o 
  -7  -8   1        0.00        0.09      0.15 o 
  -6  -8   1        2.85        4.26      0.20 o 
  -5  -8   1        2.72        2.56      0.15 o 
  -4  -8   1        0.18       -0.09      0.09 o 
  -3  -8   1        1.61        1.81      0.09 o 
  -2  -8   1       12.23       11.51      0.19 o 
  -1  -8   1       22.63       18.61      0.21 o 
   0  -8   1       11.10       11.14      0.16 o 
   1  -8   1        0.07       -0.02      0.06 o 
   2  -8   1       10.41        7.77      0.14 o 
   3  -8   1        5.21        4.17      0.14 o 
   4  -8   1        0.25       -0.10      0.10 o 
   5  -8   1        0.05       -0.13      0.13 o 
   6  -8   1        0.01       -0.15      0.17 o 
  -8  -7   1        0.00        0.17      0.14 o 
  -7  -7   1        0.02        0.03      0.12 o 
  -6  -7   1        2.59        1.74      0.12 o 
  -5  -7   1       19.36       15.97      0.28 o 
  -4  -7   1       30.17       27.29      0.41 o 
  -3  -7   1       48.54       43.95      0.41 o 
  -2  -7   1       13.30       14.23      0.20 o 
  -1  -7   1       27.60       25.46      0.23 o 
   0  -7   1        2.93        1.45      0.06 o 
   1  -7   1        0.01       -0.07      0.07 o 
   2  -7   1       74.09       75.02      0.60 o 
   3  -7   1        5.21        5.21      0.14 o 
   4  -7   1       77.13       75.58      0.70 o 
   5  -7   1        1.90        1.53      0.14 o 
   6  -7   1        0.29       -0.12      0.16 o 
   7  -7   1        0.79        1.09      0.19 o 
  -7  -6   1        1.26        0.65      0.11 o 
  -6  -6   1        0.87        0.20      0.10 o 
  -5  -6   1        4.30        3.48      0.13 o 
  -4  -6   1        0.26        0.01      0.06 o 
  -3  -6   1       58.23       51.64      0.45 o 
  -2  -6   1       10.02       10.19      0.13 o 
  -1  -6   1        6.18        6.21      0.09 o 
   0  -6   1        3.86        3.32      0.07 o 
   1  -6   1        0.19        0.03      0.04 o 
   2  -6   1       28.88       26.02      0.25 o 
   3  -6   1       42.15       40.19      0.41 o 
   4  -6   1       58.67       59.07      0.54 o 
   5  -6   1       59.77       53.64      0.62 o 
   6  -6   1        0.00        0.02      0.14 o 
   7  -6   1        0.15       -0.16      0.16 o 
  -5  -5   1       29.06       24.48      0.34 o 
  -4  -5   1        0.58        0.94      0.06 o 
  -3  -5   1       32.43       32.26      0.28 o 
  -2  -5   1        5.52        5.26      0.08 o 
  -1  -5   1       14.94       15.98      0.15 o 
   0  -5   1       95.74      100.93      0.72 o 
   1  -5   1       74.76       70.16      0.50 o 
   2  -5   1        7.70        4.75      0.10 o 
   3  -5   1       39.21       36.01      0.34 o 
   4  -5   1        0.04        0.02      0.06 o 
   5  -5   1       19.22       17.07      0.27 o 
   6  -5   1        0.03        0.28      0.12 o 
   7  -5   1        0.86        0.82      0.17 o 
   8  -5   1        0.02        0.47      0.17 o 
  -5  -4   1        4.14        3.31      0.16 o 
  -4  -4   1        0.90        1.44      0.06 o 
  -3  -4   1        7.60       10.32      0.13 o 
  -2  -4   1        5.93        2.55      0.06 o 
  -1  -4   1        4.97        5.65      0.08 o 
   0  -4   1      571.24      619.47      4.24 o 
   1  -4   1      182.77      198.07      1.33 o 
   2  -4   1       26.62       30.35      0.24 o 
   3  -4   1        9.33        6.50      0.10 o 
   4  -4   1        2.53        2.24      0.09 o 
   5  -4   1        2.09        1.52      0.10 o 
   6  -4   1        0.05        0.14      0.10 o 
   7  -4   1        4.26        2.77      0.20 o 
   8  -4   1        0.14        0.24      0.16 o 
  -3  -3   1      136.62      163.72      1.42 o 
  -2  -3   1      137.45      148.20      1.07 o 
  -1  -3   1      172.64      188.33      1.50 o 
   0  -3   1      276.10      299.02      2.25 o 
   1  -3   1        7.22       10.84      0.15 o 
   2  -3   1       45.79       51.20      0.38 o 
   3  -3   1        3.14        1.93      0.06 o 
   4  -3   1       32.17       32.94      0.31 o 
   5  -3   1        1.82        1.39      0.09 o 
   6  -3   1        7.17        6.80      0.17 o 
   7  -3   1        7.33        7.08      0.22 o 
   8  -3   1        0.15       -0.06      0.18 o 
  -2  -2   1       67.39       86.60      0.73 o 
  -1  -2   1       94.09      102.97      0.87 o 
   0  -2   1        1.79        1.84      0.06 o 
   1  -2   1       48.31       46.70      0.44 o 
   2  -2   1      233.45      244.58      1.93 o 
   3  -2   1      251.79      266.54      1.82 o 
   4  -2   1        5.96        4.74      0.08 o 
   5  -2   1        0.53        0.33      0.06 o 
   6  -2   1        2.87        2.67      0.12 o 
   7  -2   1        0.00        0.04      0.09 o 
   8  -2   1        0.18        0.63      0.17 o 
   9  -2   1        0.81        1.13      0.20 o 
  -2  -1   1       61.24       62.52      1.84 o 
  -1  -1   1      158.81      156.08      1.29 o 
   0  -1   1      461.68      475.27      4.28 o 
   1  -1   1      101.76       97.04      0.86 o 
   2  -1   1       55.09       60.65      0.48 o 
   3  -1   1      701.10      803.12      5.75 o 
   4  -1   1       27.83       29.09      0.28 o 
   5  -1   1        0.61        0.67      0.06 o 
   6  -1   1        0.49        0.11      0.06 o 
   7  -1   1        0.05       -0.08      0.10 o 
   8  -1   1        2.76        3.24      0.24 o 
   9  -1   1        0.42        0.56      0.16 o 
  -9   0   1        1.25        1.03      0.16 o 
  -8   0   1        2.11        2.60      0.20 o 
  -7   0   1       33.80       33.70      0.75 o 
  -5   0   1      164.64      164.00      2.76 o 
  -4   0   1       45.83       37.16      0.56 o 
  -3   0   1        0.24        0.57      0.03 o 
  -2   0   1       14.21       16.16      0.19 o 
  -1   0   1     1538.15     1718.17     15.19 o 
   1   0   1        4.66        6.44      0.08 o 
   2   0   1       75.69       77.73      0.69 o 
   3   0   1       64.79       67.03      0.64 o 
   4   0   1       21.66       27.21      0.36 o 
   5   0   1        1.93        1.19      0.07 o 
   6   0   1        0.27        0.06      0.18 o 
   7   0   1        6.50        4.83      0.20 o 
   8   0   1        1.37        1.25      0.14 o 
   9   0   1        0.18        0.35      0.14 o 
  -9   1   1        0.00        0.03      0.17 o 
  -8   1   1        0.27        0.36      0.16 o 
  -7   1   1        1.83        2.31      0.16 o 
  -6   1   1        5.40        3.73      0.15 o 
  -5   1   1        1.69        1.97      0.10 o 
  -4   1   1        2.24        2.44      0.08 o 
  -3   1   1       98.96      113.50      0.98 o 
  -2   1   1        1.46        1.19      0.04 o 
  -1   1   1      154.55      178.23      1.49 o 
   0   1   1       19.97       22.56      0.23 o 
   1   1   1      139.96      134.17      1.14 o 
  -8   2   1        0.07        0.07      0.17 o 
  -7   2   1        0.44        0.39      0.14 o 
  -6   2   1        0.14        0.19      0.07 o 
  -5   2   1        3.01        3.84      0.12 o 
  -4   2   1      165.41      180.04      1.63 o 
  -3   2   1       19.41       23.15      0.19 o 
  -2   2   1      157.38      185.58      1.49 o 
  -1   2   1     1141.60     1235.08     11.46 o 
   0   2   1      126.71      135.35      1.33 o 
   1   2   1       59.69       58.18      0.49 o 
   2   2   1       15.14       16.58      0.17 o 
  -8   3   1        0.33        0.16      0.20 o 
  -7   3   1        2.62        2.38      0.16 o 
  -6   3   1        0.03        0.16      0.08 o 
  -5   3   1       18.90       15.15      0.25 o 
  -4   3   1       92.40       98.37      0.82 o 
  -3   3   1      232.49      256.37      1.82 o 
  -2   3   1      145.19      174.90      1.21 o 
  -1   3   1      187.53      206.50      1.46 o 
   0   3   1        0.14       -0.03      0.03 o 
   1   3   1        2.17        3.04      0.06 o 
   2   3   1       70.26       86.10      0.71 o 
   3   3   1      278.78      317.57      3.10 o 
  -8   4   1        3.43        4.81      0.36 o 
  -7   4   1        0.13        0.16      0.14 o 
  -6   4   1        0.87        0.79      0.11 o 
  -5   4   1        0.05        0.15      0.08 o 
  -4   4   1        1.48        0.63      0.06 o 
  -3   4   1       10.12        9.86      0.13 o 
  -2   4   1        7.13        5.71      0.12 o 
  -1   4   1        0.65        0.18      0.03 o 
   0   4   1       14.84       14.83      0.16 o 
   1   4   1        7.37        5.40      0.07 o 
   2   4   1      183.87      232.36      1.60 o 
   3   4   1        6.53        5.75      0.09 o 
   4   4   1        3.62        3.17      0.07 o 
   5   4   1        4.85        6.30      0.20 o 
  -8   5   1        0.39        0.59      0.17 o 
  -7   5   1        2.32        3.86      0.25 o 
  -6   5   1        2.04        1.98      0.16 o 
  -5   5   1        2.72        2.34      0.14 o 
  -4   5   1        1.04        0.49      0.07 o 
  -3   5   1        5.63        3.90      0.10 o 
  -2   5   1       48.16       47.49      0.38 o 
  -1   5   1      214.87      210.48      1.56 o 
   0   5   1       26.55       28.01      0.23 o 
   1   5   1      414.16      436.94      2.90 o 
   2   5   1        3.60        3.44      0.07 o 
   3   5   1        0.33        0.46      0.03 o 
   4   5   1        2.20        0.89      0.05 o 
   5   5   1       39.37       36.00      0.49 o 
  -7   6   1        0.24        0.38      0.18 o 
  -6   6   1        3.01        2.31      0.18 o 
  -5   6   1        3.06        3.26      0.21 o 
  -4   6   1       12.83       13.05      0.19 o 
  -3   6   1        2.22        1.90      0.08 o 
  -2   6   1      210.93      198.18      1.46 o 
  -1   6   1      216.87      220.30      1.45 o 
   0   6   1       50.41       56.69      0.41 o 
   1   6   1       18.88       23.27      0.20 o 
   2   6   1       44.38       42.21      0.35 o 
   3   6   1       16.64       17.32      0.18 o 
   4   6   1       60.64       50.07      0.64 o 
   5   6   1       17.40       15.44      0.25 o 
   6   6   1        2.19        1.84      0.14 o 
   7   6   1        0.09        0.01      0.09 o 
  -7   7   1        0.15        0.15      0.19 o 
  -6   7   1        3.16        1.83      0.20 o 
  -5   7   1       26.03       29.72      0.46 o 
  -4   7   1        0.17        0.33      0.08 o 
  -3   7   1        2.79        2.53      0.11 o 
  -2   7   1        9.86       10.14      0.15 o 
  -1   7   1       26.02       25.49      0.23 o 
   0   7   1        0.00       -0.03      0.04 o 
   1   7   1       14.31       15.10      0.16 o 
   2   7   1       15.95       12.00      0.16 o 
   3   7   1      138.47      129.88      1.07 o 
   4   7   1        9.43        7.68      0.17 o 
   5   7   1        6.60        4.54      0.16 o 
   6   7   1        0.78        0.59      0.08 o 
   7   7   1        0.09       -0.08      0.11 o 
   8   7   1        0.74        0.79      0.14 o 
  -6   8   1        0.14       -0.10      0.19 o 
  -5   8   1       11.31       10.18      0.29 o 
  -4   8   1        0.00        0.60      0.18 o 
  -3   8   1       14.00       13.49      0.20 o 
  -2   8   1        6.03        5.01      0.13 o 
  -1   8   1        9.73        8.25      0.14 o 
   0   8   1        0.00        0.09      0.06 o 
   1   8   1      102.40       97.28      0.80 o 
   2   8   1       78.20       74.73      0.67 o 
   3   8   1        0.22        0.09      0.06 o 
   4   8   1      179.33      170.52      2.10 o 
   5   8   1        7.96        6.87      0.20 o 
   6   8   1        0.54        0.65      0.10 o 
   7   8   1        3.11        3.08      0.26 o 
   8   8   1        7.13       10.06      0.39 o 
  -6   9   1        0.32        0.01      0.19 o 
  -5   9   1        3.01        3.04      0.19 o 
  -4   9   1        0.49        0.03      0.12 o 
  -3   9   1        4.56        3.61      0.16 o 
  -2   9   1        0.22        0.02      0.08 o 
  -1   9   1        0.19        0.10      0.08 o 
   0   9   1        1.09        0.57      0.07 o 
   1   9   1       23.20       17.43      0.22 o 
   2   9   1      154.80      153.37      1.30 o 
   3   9   1       33.30       31.58      0.33 o 
   4   9   1        1.06        0.51      0.11 o 
   5   9   1        1.02        0.14      0.10 o 
   6   9   1        2.93        3.19      0.21 o 
   7   9   1        9.48       10.35      0.42 o 
   8   9   1        7.15        8.96      0.41 o 
  -5  10   1        2.37        2.71      0.19 o 
  -4  10   1        1.32        1.14      0.14 o 
  -3  10   1        4.78        4.30      0.19 o 
  -2  10   1        0.57        0.88      0.13 o 
  -1  10   1        0.02       -0.09      0.09 o 
   0  10   1        1.26        0.94      0.10 o 
   1  10   1        0.64        0.50      0.09 o 
   2  10   1        8.54        7.68      0.18 o 
   3  10   1        0.12       -0.01      0.07 o 
   4  10   1        0.25       -0.04      0.12 o 
   5  10   1        1.96        1.52      0.15 o 
   6  10   1       15.37       18.56      0.42 o 
   7  10   1        0.14       -0.15      0.22 o 
  -4  11   1        0.16        0.15      0.17 o 
  -3  11   1        0.24        0.09      0.15 o 
  -2  11   1        4.37        3.57      0.21 o 
  -1  11   1        4.80        5.26      0.21 o 
   0  11   1        2.49        1.86      0.13 o 
   1  11   1        0.83        0.20      0.11 o 
   2  11   1        1.70        1.60      0.11 o 
   3  11   1        3.62        3.91      0.17 o 
   4  11   1        0.00        0.00      0.14 o 
   5  11   1        2.45        3.31      0.25 o 
   6  11   1        0.06        0.12      0.16 o 
   7  11   1        2.92        3.91      0.29 o 
  -3  12   1        0.01       -0.16      0.16 o 
  -2  12   1        0.85        0.79      0.17 o 
  -1  12   1        0.15       -0.12      0.12 o 
   0  12   1        0.39        0.07      0.15 o 
   1  12   1        2.97        2.92      0.19 o 
   2  12   1        0.42        0.19      0.11 o 
   3  12   1        3.95        4.81      0.20 o 
   4  12   1        5.63        6.26      0.31 o 
   5  12   1        0.00       -0.16      0.17 o 
   6  12   1        1.62        1.42      0.21 o 
  -2  13   1        0.23        0.39      0.18 o 
  -1  13   1        0.14       -0.12      0.22 o 
   0  13   1        1.58        2.02      0.20 o 
   1  13   1       11.62       15.44      0.38 o 
   2  13   1        2.78        2.98      0.19 o 
   3  13   1        0.01       -0.09      0.12 o 
   4  13   1        0.02       -0.17      0.17 o 
   5  13   1        0.00       -0.18      0.18 o 
   1  14   1        0.00        0.05      0.18 o 
   2  14   1        0.89        0.91      0.19 o 
   3  14   1        0.28       -0.01      0.15 o 
  -4 -13   2        0.35        0.35      0.19 o 
  -3 -13   2        1.76        1.94      0.17 o 
  -2 -13   2        1.04        1.32      0.17 o 
  -1 -13   2       11.95       15.16      0.39 o 
   0 -13   2        5.35        7.80      0.32 o 
   1 -13   2        0.69        0.87      0.24 o 
  -5 -12   2        0.32        0.17      0.17 o 
  -4 -12   2        2.34        2.07      0.20 o 
  -3 -12   2        0.18        0.25      0.13 o 
  -2 -12   2        0.26        0.24      0.12 o 
  -1 -12   2        2.83        2.93      0.18 o 
   0 -12   2        4.98        5.59      0.27 o 
   1 -12   2        2.91        2.39      0.19 o 
   2 -12   2        0.47        0.71      0.16 o 
   3 -12   2        0.02       -0.08      0.16 o 
  -6 -11   2        0.64        0.60      0.17 o 
  -5 -11   2        0.56        0.53      0.16 o 
  -4 -11   2        2.61        2.14      0.19 o 
  -3 -11   2        1.78        2.18      0.12 o 
  -2 -11   2        3.45        3.65      0.18 o 
  -1 -11   2        7.07        8.16      0.22 o 
   0 -11   2        3.76        4.47      0.23 o 
   1 -11   2        0.16        0.00      0.11 o 
   2 -11   2        0.00       -0.06      0.14 o 
   3 -11   2        0.00       -0.14      0.14 o 
   4 -11   2        0.55        0.42      0.17 o 
  -7 -10   2        0.07        0.13      0.22 o 
  -6 -10   2        9.40        9.74      0.33 o 
  -5 -10   2       12.83       15.05      0.39 o 
  -4 -10   2        5.01        5.58      0.27 o 
  -3 -10   2       10.81       11.09      0.21 o 
  -2 -10   2        4.53        5.01      0.16 o 
  -1 -10   2        7.82        6.01      0.16 o 
   0 -10   2        3.82        2.76      0.12 o 
   1 -10   2        0.00       -0.09      0.09 o 
   2 -10   2        7.16        7.78      0.24 o 
   3 -10   2        0.72        0.78      0.14 o 
   4 -10   2        0.03       -0.08      0.14 o 
   5 -10   2        0.11        0.03      0.15 o 
  -7  -9   2        4.25        4.77      0.36 o 
  -6  -9   2        0.86        1.12      0.15 o 
  -5  -9   2       10.78       11.98      0.32 o 
  -4  -9   2        4.82        6.28      0.23 o 
  -3  -9   2        0.02       -0.07      0.07 o 
  -2  -9   2        4.27        3.52      0.13 o 
  -1  -9   2        1.48        0.95      0.09 o 
   0  -9   2        3.40        2.21      0.09 o 
   1  -9   2        7.58        7.22      0.16 o 
   2  -9   2        2.57        1.99      0.11 o 
   3  -9   2        1.11        1.11      0.11 o 
   4  -9   2        1.51        0.89      0.12 o 
   5  -9   2        0.41        0.28      0.12 o 
   6  -9   2        0.04        0.00      0.18 o 
  -8  -8   2        0.05       -0.14      0.18 o 
  -7  -8   2        0.27        0.94      0.18 o 
  -6  -8   2        3.53        3.37      0.20 o 
  -5  -8   2        0.87        0.88      0.10 o 
  -4  -8   2        1.44        0.64      0.10 o 
  -3  -8   2       90.99       90.53      0.84 o 
  -2  -8   2        1.05        0.52      0.07 o 
  -1  -8   2        7.39        6.31      0.13 o 
   0  -8   2       14.82       10.42      0.15 o 
   1  -8   2        5.28        3.68      0.12 o 
   2  -8   2        0.14        0.06      0.06 o 
   3  -8   2        1.86        1.58      0.09 o 
   4  -8   2       12.19       12.00      0.22 o 
   5  -8   2        8.69        8.92      0.23 o 
   6  -8   2        0.01       -0.16      0.16 o 
  -8  -7   2        2.61        3.28      0.29 o 
  -7  -7   2        2.61        2.62      0.23 o 
  -6  -7   2        0.94        0.35      0.09 o 
  -5  -7   2       11.43        9.15      0.20 o 
  -4  -7   2        0.97        0.63      0.09 o 
  -3  -7   2      254.85      257.56      2.07 o 
  -2  -7   2      790.73      790.16      5.92 o 
  -1  -7   2       26.22       26.95      0.25 o 
   0  -7   2       12.60       15.41      0.17 o 
   1  -7   2        1.88        0.78      0.05 o 
   2  -7   2       22.87       23.84      0.24 o 
   3  -7   2       86.53       82.22      0.73 o 
   4  -7   2        0.76       -0.14      0.14 o 
   5  -7   2       17.07       16.93      0.33 o 
   6  -7   2        0.26        0.03      0.16 o 
   7  -7   2        0.06        0.13      0.17 o 
  -7  -6   2        5.99        5.68      0.24 o 
  -6  -6   2        2.91        2.49      0.16 o 
  -5  -6   2       33.14       29.70      0.41 o 
  -4  -6   2       15.41       11.03      0.21 o 
  -3  -6   2        0.14        0.29      0.05 o 
  -2  -6   2      287.85      277.43      2.11 o 
  -1  -6   2       94.92       86.23      0.66 o 
   0  -6   2        7.58        9.01      0.11 o 
   1  -6   2       47.19       43.33      0.33 o 
   2  -6   2       34.74       29.93      0.27 o 
   3  -6   2        2.52        2.41      0.12 o 
   4  -6   2       33.20       32.10      0.34 o 
   5  -6   2       16.48       14.02      0.27 o 
   6  -6   2        2.08        2.34      0.17 o 
   7  -6   2        0.24        0.05      0.17 o 
  -6  -5   2        2.97        2.50      0.16 o 
  -5  -5   2        2.30        1.73      0.10 o 
  -4  -5   2        0.01        0.02      0.05 o 
  -3  -5   2        5.05        4.84      0.09 o 
  -2  -5   2       95.29       82.76      0.62 o 
  -1  -5   2        3.59        4.34      0.07 o 
   0  -5   2      167.55      190.29      1.44 o 
   1  -5   2      162.92      172.84      1.26 o 
   2  -5   2       27.93       23.13      0.21 o 
   3  -5   2       87.30       83.41      0.68 o 
   4  -5   2        1.22        1.50      0.08 o 
   5  -5   2       10.98        9.60      0.22 o 
   6  -5   2        2.18        1.81      0.14 o 
   7  -5   2        1.60        1.48      0.17 o 
   8  -5   2        2.06        3.85      0.26 o 
  -5  -4   2       35.43       32.94      0.63 o 
  -4  -4   2        4.40        2.86      0.08 o 
  -3  -4   2      135.73      164.76      1.19 o 
  -2  -4   2       30.60       34.76      0.27 o 
  -1  -4   2       84.64       84.46      0.65 o 
   0  -4   2      473.94      541.95      3.65 o 
   1  -4   2      956.80     1077.95      7.30 o 
   2  -4   2        0.73        1.29      0.05 o 
   3  -4   2        3.11        1.09      0.05 o 
   4  -4   2       34.41       35.04      0.33 o 
   5  -4   2        3.51        3.21      0.13 o 
   6  -4   2        9.73        8.73      0.22 o 
   7  -4   2        1.08        1.00      0.14 o 
   8  -4   2        2.44        2.54      0.19 o 
  -4  -3   2       24.53       31.05      0.44 o 
  -3  -3   2       19.19       18.21      0.16 o 
  -2  -3   2      105.46      118.58      0.96 o 
  -1  -3   2      104.63      124.57      0.86 o 
   0  -3   2      223.74      225.41      1.77 o 
   1  -3   2      706.62      790.51      5.21 o 
   2  -3   2        7.50       12.06      0.14 o 
   3  -3   2        3.26        3.89      0.07 o 
   4  -3   2       10.47        7.52      0.11 o 
   5  -3   2        9.04        7.40      0.17 o 
   6  -3   2        4.28        4.72      0.15 o 
   7  -3   2        1.29        1.16      0.12 o 
   8  -3   2        0.01       -0.13      0.18 o 
  -4  -2   2       75.18       96.75      1.94 o 
  -3  -2   2       23.68       25.58      0.26 o 
  -2  -2   2      197.93      226.62      1.69 o 
  -1  -2   2       33.99       34.39      0.36 o 
   0  -2   2       49.48       52.14      0.46 o 
   1  -2   2      222.78      232.10      2.09 o 
   2  -2   2        2.55        1.35      0.05 o 
   3  -2   2      232.81      295.95      2.03 o 
   4  -2   2        1.04        0.53      0.04 o 
   5  -2   2        0.00        0.00      0.06 o 
   6  -2   2        0.01       -0.07      0.07 o 
   7  -2   2        0.10        0.06      0.09 o 
   8  -2   2        0.42        0.37      0.15 o 
   9  -2   2        0.24        0.62      0.18 o 
  -4  -1   2       32.35       31.56      0.49 o 
  -3  -1   2       82.81       81.94      1.05 o 
  -2  -1   2       77.84       97.28      0.81 o 
  -1  -1   2       14.86       14.30      0.16 o 
   0  -1   2     3025.05     3179.57     25.75 o 
   1  -1   2       55.81       49.66      0.44 o 
   2  -1   2       45.57       49.08      0.39 o 
   3  -1   2      657.49      722.12      5.71 o 
   4  -1   2      155.15      168.87      1.49 o 
   5  -1   2       14.30       13.92      0.21 o 
   6  -1   2        2.03        1.89      0.10 o 
   7  -1   2        3.97        3.88      0.18 o 
   8  -1   2        0.18        0.37      0.14 o 
   9  -1   2        1.78        2.57      0.25 o 
  -9   0   2        0.08        0.17      0.16 o 
  -8   0   2        0.55        0.60      0.14 o 
  -7   0   2       10.84        8.89      0.29 o 
  -6   0   2       64.94       59.49      1.82 o 
  -5   0   2        2.03        2.05      0.24 o 
  -4   0   2       20.63       16.34      0.34 o 
  -3   0   2       33.69       30.36      0.27 o 
  -2   0   2       18.98       25.69      0.25 o 
  -1   0   2     1920.96     2057.80     17.28 o 
   0   0   2       85.61      103.14      0.86 o 
   1   0   2     3198.78     3452.58     27.30 o 
   2   0   2      931.21     1014.58      8.26 o 
   3   0   2       85.40       95.28      0.74 o 
   4   0   2       68.99       75.12      0.60 o 
   5   0   2        0.39        0.34      0.04 o 
   6   0   2       10.84       10.29      0.27 o 
   7   0   2        5.31        4.16      0.19 o 
   8   0   2        0.05        0.23      0.12 o 
   9   0   2        3.11        3.49      0.23 o 
  -9   1   2        0.03       -0.04      0.18 o 
  -8   1   2        0.13        0.14      0.15 o 
  -7   1   2        2.13        1.39      0.15 o 
  -6   1   2       58.29       62.04      0.83 o 
  -5   1   2       17.37       17.45      0.31 o 
  -4   1   2       48.40       52.87      0.61 o 
  -3   1   2       25.18       28.25      0.29 o 
  -2   1   2       76.86       81.63      0.64 o 
  -1   1   2    10903.35    10763.14    102.83 o 
   0   1   2        1.42        2.53      0.07 o 
   1   1   2      979.38     1108.17     11.02 o 
   2   1   2      116.56      128.26      1.08 o 
   3   1   2       41.28       42.79      0.44 o 
   4   1   2        8.00       10.44      0.28 o 
  -8   2   2        0.23        0.10      0.18 o 
  -7   2   2        2.71        2.19      0.24 o 
  -6   2   2        3.99        3.27      0.14 o 
  -5   2   2        6.54        6.25      0.15 o 
  -4   2   2        3.42        2.81      0.08 o 
  -3   2   2       54.72       54.74      0.42 o 
  -2   2   2       33.03       31.71      0.28 o 
  -1   2   2      122.29      116.45      1.10 o 
   0   2   2     3535.48     3747.37     33.37 o 
   1   2   2     3143.75     3478.88     27.42 o 
   2   2   2        5.48        3.98      0.07 o 
   3   2   2        8.85       10.67      0.15 o 
  -8   3   2        0.58        1.13      0.22 o 
  -7   3   2        0.44       -0.07      0.12 o 
  -6   3   2        0.30        0.09      0.09 o 
  -5   3   2        6.76        6.41      0.16 o 
  -4   3   2       11.31       12.19      0.15 o 
  -3   3   2       43.00       39.64      0.32 o 
  -2   3   2      250.98      289.47      1.98 o 
  -1   3   2       88.98      105.72      0.74 o 
   0   3   2      708.03      744.13      6.25 o 
   1   3   2      371.71      375.21      3.20 o 
   2   3   2        2.86        4.56      0.07 o 
   3   3   2        0.06        0.11      0.03 o 
   4   3   2        0.39        0.32      0.05 o 
  -8   4   2        0.06        0.07      0.23 o 
  -7   4   2        0.10       -0.14      0.14 o 
  -6   4   2        1.46        1.00      0.11 o 
  -5   4   2        0.73        0.20      0.09 o 
  -4   4   2        5.28        4.19      0.11 o 
  -3   4   2      108.85      116.82      0.91 o 
  -2   4   2        2.26        1.87      0.07 o 
  -1   4   2       19.86       14.18      0.14 o 
   0   4   2       19.23       16.15      0.15 o 
   1   4   2       47.78       51.75      0.39 o 
   2   4   2      825.90      998.74      7.34 o 
   3   4   2        0.07        0.45      0.04 o 
   4   4   2       13.61       16.21      0.17 o 
   5   4   2       74.23       76.08      1.16 o 
  -8   5   2        1.33        1.42      0.19 o 
  -7   5   2        0.01        0.17      0.17 o 
  -6   5   2        1.49        1.54      0.15 o 
  -5   5   2        0.18        0.03      0.09 o 
  -4   5   2       49.08       43.51      0.40 o 
  -3   5   2        0.03       -0.04      0.05 o 
  -2   5   2        0.80        0.29      0.04 o 
  -1   5   2       17.50       19.32      0.18 o 
   0   5   2       32.68       31.65      0.26 o 
   1   5   2      278.27      295.75      2.00 o 
   2   5   2      111.89      139.33      1.05 o 
   3   5   2       49.45       70.39      0.51 o 
   4   5   2       29.61       36.59      0.35 o 
   5   5   2        0.00       -0.03      0.05 o 
  -7   6   2        0.07       -0.06      0.18 o 
  -6   6   2        1.02        1.12      0.17 o 
  -5   6   2        1.25        1.04      0.14 o 
  -4   6   2        8.64        7.94      0.15 o 
  -3   6   2        1.39        0.94      0.07 o 
  -2   6   2      133.52      131.23      0.99 o 
  -1   6   2      147.37      134.59      0.96 o 
   0   6   2        5.25        4.50      0.08 o 
   1   6   2       10.60       10.50      0.12 o 
   2   6   2       33.37       38.95      0.33 o 
   3   6   2       23.06       21.22      0.21 o 
   4   6   2        1.35        3.23      0.10 o 
   5   6   2       20.18       16.61      0.26 o 
   6   6   2        3.32        2.61      0.16 o 
   7   6   2        0.96        1.19      0.13 o 
  -7   7   2        0.04       -0.09      0.19 o 
  -6   7   2        5.29        4.77      0.28 o 
  -5   7   2        1.59        1.59      0.16 o 
  -4   7   2        0.05        0.02      0.08 o 
  -3   7   2       22.81       21.44      0.25 o 
  -2   7   2       11.22        9.33      0.14 o 
  -1   7   2       29.49       28.08      0.26 o 
   0   7   2       50.44       48.97      0.37 o 
   1   7   2        6.55        5.76      0.10 o 
   2   7   2       27.66       26.12      0.25 o 
   3   7   2        5.45        6.37      0.20 o 
   4   7   2        1.74        1.07      0.07 o 
   5   7   2       32.64       27.98      0.40 o 
   6   7   2        1.93        2.10      0.13 o 
   7   7   2        3.07        2.28      0.20 o 
   8   7   2        0.01        0.07      0.12 o 
  -6   8   2        0.46        0.50      0.20 o 
  -5   8   2       32.88       32.27      0.61 o 
  -4   8   2        1.34        1.54      0.11 o 
  -3   8   2        0.84        0.73      0.08 o 
  -2   8   2       46.19       47.66      0.42 o 
  -1   8   2       24.51       22.08      0.24 o 
   0   8   2       19.95       17.11      0.21 o 
   1   8   2       18.68       19.55      0.22 o 
   2   8   2       36.95       36.26      0.35 o 
   3   8   2       47.86       46.92      0.43 o 
   4   8   2       56.75       58.58      0.62 o 
   5   8   2        1.57        1.05      0.10 o 
   6   8   2        0.25       -0.03      0.09 o 
   7   8   2        3.74        2.98      0.24 o 
   8   8   2        0.00        0.00      0.15 o 
  -6   9   2        0.00       -0.20      0.20 o 
  -5   9   2        4.83        6.02      0.32 o 
  -4   9   2        8.23        8.78      0.24 o 
  -3   9   2        3.60        3.02      0.14 o 
  -2   9   2        0.14       -0.08      0.08 o 
  -1   9   2        4.74        3.42      0.14 o 
   0   9   2        8.38        7.58      0.15 o 
   1   9   2       94.12       93.81      0.78 o 
   2   9   2        8.66        9.36      0.18 o 
   3   9   2        9.42        9.60      0.17 o 
   4   9   2       37.38       34.60      0.48 o 
   5   9   2        0.02       -0.10      0.10 o 
   6   9   2        0.00        0.01      0.11 o 
   7   9   2        1.46        2.48      0.30 o 
   8   9   2        0.63        0.94      0.20 o 
  -5  10   2        0.03       -0.19      0.19 o 
  -4  10   2        0.65        0.35      0.14 o 
  -3  10   2        4.25        4.05      0.19 o 
  -2  10   2        5.22        4.46      0.22 o 
  -1  10   2        0.63        0.17      0.09 o 
   0  10   2       25.26       24.83      0.30 o 
   1  10   2       17.47       13.38      0.22 o 
   2  10   2        0.00        0.00      0.08 o 
   3  10   2       11.30       10.63      0.19 o 
   4  10   2        1.89        1.70      0.12 o 
   5  10   2        0.05       -0.12      0.12 o 
   6  10   2        0.00        0.01      0.14 o 
   7  10   2        2.06        2.04      0.26 o 
   8  10   2        3.03        4.92      0.38 o 
  -4  11   2        0.00       -0.17      0.17 o 
  -3  11   2        0.00        0.00      0.16 o 
  -2  11   2        8.81        9.22      0.28 o 
  -1  11   2       13.45       15.12      0.29 o 
   0  11   2        0.92        0.53      0.11 o 
   1  11   2       21.90       21.64      0.35 o 
   2  11   2        0.10       -0.10      0.10 o 
   3  11   2        0.28        0.00      0.09 o 
   4  11   2        0.48        0.30      0.15 o 
   5  11   2        0.49        0.32      0.16 o 
   6  11   2        1.04        1.20      0.18 o 
   7  11   2        0.36       -0.11      0.17 o 
  -3  12   2        0.07        0.08      0.17 o 
  -2  12   2        0.35        0.22      0.16 o 
  -1  12   2        1.31        1.33      0.17 o 
   0  12   2        0.02       -0.14      0.14 o 
   1  12   2        1.24        0.84      0.15 o 
   2  12   2        0.49        0.55      0.12 o 
   3  12   2        0.03       -0.04      0.11 o 
   4  12   2        0.06        0.13      0.16 o 
   5  12   2        0.20        0.15      0.17 o 
   6  12   2        1.17        1.48      0.21 o 
  -2  13   2        0.17       -0.17      0.17 o 
  -1  13   2        0.01       -0.22      0.22 o 
   0  13   2        0.29       -0.17      0.17 o 
   1  13   2        3.46        4.44      0.25 o 
   2  13   2        0.25        0.42      0.15 o 
   3  13   2        0.25        0.46      0.12 o 
   4  13   2        0.06       -0.19      0.19 o 
   5  13   2        0.65        0.08      0.20 o 
   1  14   2        0.29        0.42      0.18 o 
   2  14   2        3.85        5.37      0.30 o 
   3  14   2        0.05       -0.16      0.16 o 
  -3 -13   3        0.01       -0.13      0.18 o 
  -2 -13   3        0.40        0.23      0.16 o 
  -1 -13   3        1.78        1.80      0.20 o 
   0 -13   3        1.56        2.99      0.22 o 
   1 -13   3        0.01        0.76      0.24 o 
  -5 -12   3        0.00        0.06      0.17 o 
  -4 -12   3        0.16        0.04      0.17 o 
  -3 -12   3        0.91        1.14      0.14 o 
  -2 -12   3        4.22        4.50      0.21 o 
  -1 -12   3        0.16        0.09      0.15 o 
   0 -12   3        3.67        4.11      0.26 o 
   1 -12   3        0.18        0.21      0.16 o 
   2 -12   3        1.47        2.33      0.19 o 
   3 -12   3        2.17        2.44      0.20 o 
  -6 -11   3        0.18        0.06      0.16 o 
  -5 -11   3        0.08       -0.09      0.15 o 
  -4 -11   3        0.70        0.83      0.16 o 
  -3 -11   3        5.38        6.25      0.21 o 
  -2 -11   3        7.71        8.98      0.22 o 
  -1 -11   3        3.46        4.85      0.20 o 
   0 -11   3        0.82        1.11      0.14 o 
   1 -11   3        0.01       -0.11      0.11 o 
   2 -11   3        0.35        0.22      0.14 o 
   3 -11   3        0.98        1.10      0.16 o 
   4 -11   3        0.02        0.15      0.16 o 
  -7 -10   3        0.06       -0.09      0.21 o 
  -6 -10   3        0.01       -0.14      0.14 o 
  -5 -10   3        0.77        0.80      0.16 o 
  -4 -10   3        0.20        0.20      0.14 o 
  -3 -10   3        8.45        8.91      0.21 o 
  -2 -10   3        3.23        3.83      0.14 o 
  -1 -10   3        2.93        3.90      0.15 o 
   0 -10   3        0.37        0.09      0.09 o 
   1 -10   3        0.61        0.33      0.10 o 
   2 -10   3        7.32        7.80      0.25 o 
   3 -10   3        0.02       -0.13      0.13 o 
   4 -10   3        0.02       -0.02      0.14 o 
   5 -10   3        2.22        2.58      0.16 o 
  -7  -9   3        0.40        0.53      0.21 o 
  -6  -9   3        0.11        0.21      0.13 o 
  -5  -9   3        1.10        1.24      0.14 o 
  -4  -9   3        0.53        0.25      0.12 o 
  -3  -9   3        0.79        0.62      0.08 o 
  -2  -9   3        4.34        3.76      0.13 o 
  -1  -9   3        6.08        4.47      0.14 o 
   0  -9   3        5.32        2.66      0.10 o 
   1  -9   3        3.03        2.36      0.12 o 
   2  -9   3        4.55        4.41      0.15 o 
   3  -9   3        2.70        2.58      0.14 o 
   4  -9   3        0.72        0.73      0.12 o 
   5  -9   3        0.15        0.07      0.12 o 
   6  -9   3        0.00        0.14      0.18 o 
  -8  -8   3        3.89        4.07      0.35 o 
  -7  -8   3        5.24        5.80      0.36 o 
  -6  -8   3        0.19        0.27      0.11 o 
  -5  -8   3        1.60        1.17      0.11 o 
  -4  -8   3        1.99        1.15      0.11 o 
  -3  -8   3       13.41       12.83      0.19 o 
  -2  -8   3       34.57       33.66      0.35 o 
  -1  -8   3        1.33        1.12      0.08 o 
   0  -8   3       87.59       75.25      0.60 o 
   1  -8   3       47.91       39.81      0.40 o 
   2  -8   3        1.83        1.58      0.08 o 
   3  -8   3        0.63        0.56      0.08 o 
   4  -8   3        2.31        2.08      0.12 o 
   5  -8   3        0.01       -0.11      0.11 o 
   6  -8   3        1.94        2.59      0.23 o 
  -8  -7   3        0.33        0.73      0.18 o 
  -7  -7   3       11.29       14.51      0.46 o 
  -6  -7   3        0.03       -0.05      0.09 o 
  -5  -7   3        1.25        1.35      0.10 o 
  -4  -7   3       11.04       11.69      0.24 o 
  -3  -7   3      167.67      161.94      1.31 o 
  -2  -7   3        1.36        0.52      0.09 o 
  -1  -7   3       37.96       32.14      0.29 o 
   0  -7   3        2.73        1.69      0.07 o 
   1  -7   3        1.09        0.38      0.05 o 
   2  -7   3       12.35       11.34      0.16 o 
   3  -7   3        0.54        0.27      0.08 o 
   4  -7   3        0.32       -0.08      0.08 o 
   5  -7   3        0.02       -0.22      0.22 o 
   6  -7   3        0.17        0.12      0.16 o 
   7  -7   3        0.39        0.70      0.18 o 
  -8  -6   3        2.62        2.59      0.24 o 
  -7  -6   3        0.15        0.06      0.12 o 
  -6  -6   3        8.35        5.14      0.21 o 
  -5  -6   3        1.63        1.34      0.09 o 
  -4  -6   3       11.62        9.97      0.21 o 
  -3  -6   3       16.00       15.12      0.19 o 
  -2  -6   3        3.06        2.17      0.08 o 
  -1  -6   3       36.30       37.01      0.31 o 
   0  -6   3       51.60       48.24      0.36 o 
   1  -6   3        0.92        0.38      0.05 o 
   2  -6   3       34.66       33.60      0.30 o 
   3  -6   3      224.61      228.21      1.87 o 
   4  -6   3       31.72       29.58      0.32 o 
   5  -6   3        0.65       -0.09      0.09 o 
   6  -6   3        3.65        4.85      0.24 o 
   7  -6   3        0.14        0.06      0.16 o 
  -7  -5   3        0.01        0.07      0.10 o 
  -6  -5   3        6.60        4.60      0.18 o 
  -5  -5   3        8.27        5.03      0.14 o 
  -4  -5   3        0.08        0.29      0.06 o 
  -3  -5   3      122.96      125.83      1.02 o 
  -2  -5   3       47.89       48.14      0.39 o 
  -1  -5   3       59.56       67.22      0.51 o 
   0  -5   3       59.03       65.32      0.49 o 
   1  -5   3      161.64      161.01      1.10 o 
   2  -5   3        9.47        7.62      0.11 o 
   3  -5   3      265.02      257.21      2.00 o 
   4  -5   3      401.87      418.53      3.35 o 
   5  -5   3        0.46       -0.05      0.09 o 
   6  -5   3        0.06       -0.04      0.12 o 
   7  -5   3        0.15       -0.14      0.14 o 
   8  -5   3        1.33        1.70      0.19 o 
  -6  -4   3       41.34       35.75      0.78 o 
  -5  -4   3       24.92       22.60      0.31 o 
  -4  -4   3       15.86       10.21      0.18 o 
  -3  -4   3       25.23       23.56      0.21 o 
  -2  -4   3       51.37       40.99      0.31 o 
  -1  -4   3       85.81      101.65      0.75 o 
   0  -4   3      439.48      529.44      3.61 o 
   1  -4   3      105.26      112.11      0.81 o 
   2  -4   3       29.38       33.23      0.26 o 
   3  -4   3       13.53       11.45      0.15 o 
   4  -4   3       16.62       15.95      0.19 o 
   5  -4   3        2.91        2.49      0.12 o 
   6  -4   3        0.01       -0.07      0.10 o 
   7  -4   3        0.91        1.05      0.14 o 
   8  -4   3        3.56        4.69      0.25 o 
  -5  -3   3       17.92       12.09      0.26 o 
  -4  -3   3        0.95        1.22      0.06 o 
  -3  -3   3       53.55       65.62      0.57 o 
  -2  -3   3        5.79        8.20      0.09 o 
  -1  -3   3       16.97       16.65      0.15 o 
   0  -3   3       96.22      123.93      0.84 o 
   1  -3   3       88.69       90.37      0.66 o 
   2  -3   3        2.25        1.18      0.05 o 
   3  -3   3       21.70       22.63      0.21 o 
   4  -3   3       29.26       28.57      0.27 o 
   5  -3   3        0.81        0.69      0.07 o 
   6  -3   3       35.47       33.74      0.47 o 
   7  -3   3        0.59        0.42      0.11 o 
   8  -3   3        0.16       -0.02      0.13 o 
  -5  -2   3       35.74       33.91      0.72 o 
  -4  -2   3       66.75       68.36      1.05 o 
  -3  -2   3       99.87      113.54      0.88 o 
  -2  -2   3      893.62     1046.29      7.42 o 
  -1  -2   3      349.74      362.78      2.83 o 
   0  -2   3      335.00      347.42      2.60 o 
   1  -2   3      358.43      371.53      2.79 o 
   2  -2   3       40.98       45.56      0.35 o 
   3  -2   3      250.97      282.16      1.93 o 
   4  -2   3        0.31       -0.03      0.03 o 
   5  -2   3       28.01       26.88      0.34 o 
   6  -2   3       15.71       14.35      0.24 o 
   7  -2   3       27.31       22.39      0.40 o 
   8  -2   3        0.05        0.23      0.15 o 
   9  -2   3        1.26        1.54      0.21 o 
  -5  -1   3       54.45       51.29      0.88 o 
  -4  -1   3      161.04      170.01      2.39 o 
  -3  -1   3      282.57      367.76      3.22 o 
  -2  -1   3        2.10        2.16      0.05 o 
  -1  -1   3      196.17      195.97      1.58 o 
   0  -1   3      634.66      680.58      5.54 o 
   1  -1   3        1.03        0.23      0.04 o 
   2  -1   3      833.54      883.40      6.86 o 
   3  -1   3      213.88      203.34      1.60 o 
   4  -1   3        6.70        9.23      0.11 o 
   5  -1   3        5.91        5.64      0.13 o 
   6  -1   3        1.13        0.97      0.07 o 
   7  -1   3        4.94        3.68      0.14 o 
   8  -1   3        0.31        0.19      0.13 o 
   9  -1   3        0.05        0.16      0.16 o 
  -9   0   3        0.09        0.31      0.17 o 
  -8   0   3        7.31        6.15      0.28 o 
  -6   0   3        3.23        3.17      0.34 o 
  -5   0   3       18.53       16.79      0.30 o 
  -4   0   3       62.17       58.04      0.59 o 
  -3   0   3        7.82        7.55      0.09 o 
  -2   0   3      121.18      134.81      1.04 o 
  -1   0   3      508.05      528.82      4.59 o 
   0   0   3     3877.78     4227.91     34.25 o 
   1   0   3     1474.31     1582.26     11.83 o 
   2   0   3      383.63      417.00      3.09 o 
   3   0   3       90.29       96.57      0.73 o 
   4   0   3       11.91       13.88      0.16 o 
   5   0   3       12.38       11.93      0.18 o 
   6   0   3        4.63        4.58      0.12 o 
   7   0   3        1.44        1.27      0.10 o 
   8   0   3        0.76        0.87      0.13 o 
   9   0   3        3.95        5.43      0.28 o 
  -8   1   3        1.34        1.28      0.18 o 
  -7   1   3       25.92       24.93      0.62 o 
  -6   1   3       11.59       11.58      0.30 o 
  -5   1   3        0.30        0.98      0.10 o 
  -4   1   3       44.19       36.15      0.44 o 
  -3   1   3       45.88       45.60      0.42 o 
  -2   1   3       21.51       18.34      0.29 o 
  -1   1   3     1808.82     1933.07     17.92 o 
   0   1   3      607.60      639.86      7.40 o 
   1   1   3     2165.59     2311.77     21.44 o 
   2   1   3     1597.29     1814.74     14.79 o 
   3   1   3        0.54        0.36      0.03 o 
   4   1   3       29.48       29.16      0.30 o 
   5   1   3       82.11       72.81      1.23 o 
   6   1   3      157.27      147.91      4.28 o 
   8   1   3        0.76        0.74      0.11 o 
  -8   2   3        0.23       -0.13      0.18 o 
  -7   2   3        0.81        0.29      0.17 o 
  -6   2   3        0.01       -0.09      0.09 o 
  -5   2   3        9.72       11.30      0.20 o 
  -4   2   3       17.93       16.45      0.25 o 
  -3   2   3       26.70       26.65      0.28 o 
  -2   2   3        9.22        8.80      0.12 o 
  -1   2   3      673.56      733.16      6.24 o 
   0   2   3     9084.01     9748.39     90.12 o 
   1   2   3     1259.49     1340.88     11.07 o 
   2   2   3       21.77       24.65      0.23 o 
   3   2   3       89.12       92.60      0.78 o 
   4   2   3       21.18       19.79      0.28 o 
   5   2   3      306.87      296.58      5.97 o 
  -8   3   3        1.57        1.68      0.24 o 
  -7   3   3        6.41        7.46      0.24 o 
  -6   3   3        3.30        3.51      0.17 o 
  -5   3   3       13.55       14.07      0.25 o 
  -4   3   3        1.01        0.49      0.06 o 
  -3   3   3       12.60       12.17      0.13 o 
  -2   3   3        1.22        0.39      0.04 o 
  -1   3   3        7.80       12.10      0.13 o 
   0   3   3      427.20      472.56      3.30 o 
   1   3   3      137.52      158.19      1.16 o 
   2   3   3      341.77      368.43      2.87 o 
   3   3   3      321.31      353.95      3.04 o 
   4   3   3      203.76      214.93      1.81 o 
   5   3   3      224.85      221.79      3.14 o 
  -8   4   3        0.77        0.91      0.25 o 
  -7   4   3        4.96        7.26      0.26 o 
  -6   4   3        0.07        0.03      0.11 o 
  -5   4   3       11.97       10.68      0.22 o 
  -4   4   3       33.68       34.04      0.33 o 
  -3   4   3       32.56       30.28      0.28 o 
  -2   4   3        0.07       -0.04      0.04 o 
  -1   4   3        7.20        3.74      0.09 o 
   0   4   3        1.40        0.45      0.03 o 
   1   4   3      154.40      185.51      1.35 o 
   2   4   3       73.55       77.17      0.55 o 
   3   4   3       29.34       26.38      0.22 o 
   4   4   3        0.61        0.72      0.04 o 
   5   4   3       96.85       94.04      1.10 o 
  -7   5   3        0.12        0.36      0.17 o 
  -6   5   3        2.94        3.50      0.21 o 
  -5   5   3        0.01       -0.10      0.10 o 
  -4   5   3       16.59       13.91      0.19 o 
  -3   5   3        0.02       -0.02      0.06 o 
  -2   5   3       11.16        6.66      0.11 o 
  -1   5   3       29.63       29.19      0.25 o 
   0   5   3        0.29        0.77      0.04 o 
   1   5   3      354.07      398.90      2.68 o 
   2   5   3        0.01        0.48      0.04 o 
   3   5   3      188.98      214.69      1.49 o 
   4   5   3       60.75       65.40      0.60 o 
   5   5   3       31.79       27.91      0.38 o 
   6   5   3       12.07        9.42      0.50 o 
  -7   6   3        3.86        5.57      0.29 o 
  -6   6   3        0.02        0.01      0.16 o 
  -5   6   3        0.33        0.14      0.13 o 
  -4   6   3        0.45        0.35      0.07 o 
  -3   6   3        4.18        3.35      0.11 o 
  -2   6   3      101.52       96.21      0.74 o 
  -1   6   3      109.33       99.75      0.72 o 
   0   6   3       27.28       23.45      0.21 o 
   1   6   3       41.00       48.57      0.38 o 
   2   6   3        0.02       -0.04      0.04 o 
   3   6   3       70.27       83.90      0.67 o 
   4   6   3        5.18        4.10      0.10 o 
   5   6   3        3.01        1.89      0.11 o 
   6   6   3        0.25        0.29      0.07 o 
   7   6   3        0.25        0.43      0.12 o 
  -7   7   3        1.08        1.04      0.21 o 
  -6   7   3        4.82        5.49      0.29 o 
  -5   7   3        2.05        2.08      0.17 o 
  -4   7   3        8.06        8.93      0.17 o 
  -3   7   3        1.87        1.64      0.09 o 
  -2   7   3        0.02       -0.03      0.07 o 
  -1   7   3       25.77       26.73      0.25 o 
   0   7   3        0.26        0.24      0.04 o 
   1   7   3        5.82        5.46      0.10 o 
   2   7   3      112.78      113.13      0.90 o 
   3   7   3        1.06        1.42      0.06 o 
   4   7   3       16.69       17.65      0.24 o 
   5   7   3        2.77        2.58      0.13 o 
   6   7   3        2.14        2.32      0.14 o 
   7   7   3        2.45        1.92      0.22 o 
   8   7   3        0.01        0.16      0.13 o 
  -6   8   3        3.75        4.10      0.29 o 
  -5   8   3        0.59        1.15      0.19 o 
  -4   8   3        0.03        0.21      0.10 o 
  -3   8   3        0.19        0.19      0.08 o 
  -2   8   3       10.05        9.78      0.18 o 
  -1   8   3       58.57       56.80      0.48 o 
   0   8   3        9.37        6.92      0.13 o 
   1   8   3        6.13        4.69      0.11 o 
   2   8   3        0.94        0.75      0.06 o 
   3   8   3        0.53        0.81      0.06 o 
   4   8   3        0.04       -0.08      0.08 o 
   5   8   3       35.11       30.53      0.45 o 
   6   8   3        6.24        5.88      0.20 o 
   7   8   3        4.54        4.01      0.27 o 
   8   8   3        3.30        4.33      0.28 o 
   9   8   3        1.49        2.40      0.26 o 
  -5   9   3        0.31        0.47      0.20 o 
  -4   9   3       21.59       25.38      0.38 o 
  -3   9   3        0.66        0.36      0.10 o 
  -2   9   3        3.54        3.86      0.14 o 
  -1   9   3        5.20        4.19      0.14 o 
   0   9   3       40.56       41.15      0.42 o 
   1   9   3       64.85       62.19      0.58 o 
   2   9   3       31.54       30.53      0.33 o 
   3   9   3        4.34        4.29      0.13 o 
   4   9   3        5.00        4.55      0.17 o 
   5   9   3        4.71        3.98      0.19 o 
   6   9   3        1.14        0.36      0.12 o 
   7   9   3        3.07        4.08      0.31 o 
   8   9   3        2.27        2.67      0.30 o 
  -5  10   3        0.01       -0.20      0.20 o 
  -4  10   3        5.59        6.24      0.23 o 
  -3  10   3        5.16        4.94      0.20 o 
  -2  10   3        0.32        0.12      0.12 o 
  -1  10   3        0.40        0.27      0.10 o 
   0  10   3        0.51        0.48      0.09 o 
   1  10   3       32.14       33.49      0.38 o 
   2  10   3       11.30       11.07      0.20 o 
   3  10   3        0.01       -0.08      0.08 o 
   4  10   3        0.94        0.29      0.10 o 
   5  10   3       12.82       11.50      0.33 o 
   6  10   3        0.61        0.76      0.15 o 
   7  10   3        0.84        0.81      0.16 o 
   8  10   3        0.01        0.39      0.21 o 
  -4  11   3        0.36        0.36      0.18 o 
  -3  11   3        0.34       -0.07      0.16 o 
  -2  11   3        0.69        0.41      0.15 o 
  -1  11   3        0.04       -0.01      0.12 o 
   0  11   3        1.01        0.57      0.12 o 
   1  11   3        0.77        0.24      0.14 o 
   2  11   3        0.82        0.19      0.11 o 
   3  11   3        2.64        2.40      0.12 o 
   4  11   3        0.82        0.80      0.12 o 
   5  11   3        4.07        4.60      0.27 o 
   6  11   3        0.44        0.21      0.16 o 
   7  11   3        3.62        4.27      0.29 o 
  -3  12   3        1.37        1.66      0.20 o 
  -2  12   3        0.37        0.34      0.17 o 
  -1  12   3        0.12        0.01      0.16 o 
   0  12   3        0.77       -0.16      0.16 o 
   1  12   3        1.73        1.95      0.17 o 
   2  12   3        0.54        0.13      0.12 o 
   3  12   3        3.24        2.90      0.16 o 
   4  12   3        2.02        2.33      0.21 o 
   5  12   3        0.01       -0.17      0.17 o 
   6  12   3        1.36        1.58      0.21 o 
  -2  13   3        0.31        0.27      0.18 o 
  -1  13   3        0.03       -0.22      0.22 o 
   0  13   3        0.83        0.82      0.19 o 
   1  13   3        0.01       -0.16      0.16 o 
   2  13   3        0.30        0.35      0.16 o 
   3  13   3        0.04        0.11      0.12 o 
   4  13   3        3.90        4.25      0.31 o 
   5  13   3        3.25        3.49      0.25 o 
   1  14   3        0.42        0.35      0.19 o 
   2  14   3        1.35        2.00      0.20 o 
   3  14   3        0.01       -0.16      0.16 o 
  -3 -13   4        0.18        0.23      0.19 o 
  -2 -13   4        0.21        0.05      0.16 o 
  -1 -13   4        0.26        0.17      0.18 o 
   0 -13   4        0.52        0.74      0.19 o 
  -5 -12   4        0.70        1.29      0.28 o 
  -4 -12   4        0.01        0.07      0.17 o 
  -3 -12   4        0.01        0.14      0.13 o 
  -2 -12   4        0.00       -0.12      0.12 o 
  -1 -12   4        0.01       -0.15      0.15 o 
   0 -12   4        2.92        2.70      0.21 o 
   1 -12   4        0.76        1.08      0.19 o 
   2 -12   4        0.11        1.03      0.23 o 
  -6 -11   4        0.06       -0.03      0.16 o 
  -5 -11   4        1.02        1.16      0.18 o 
  -4 -11   4        0.61        0.30      0.16 o 
  -3 -11   4        5.53        5.37      0.23 o 
  -2 -11   4        5.36        6.85      0.21 o 
  -1 -11   4        3.20        3.56      0.20 o 
   0 -11   4        1.07        1.32      0.15 o 
   1 -11   4        0.41        0.25      0.12 o 
   2 -11   4        0.68        0.46      0.15 o 
   3 -11   4        0.98        0.93      0.16 o 
   4 -11   4        1.28        1.22      0.18 o 
  -6 -10   4        0.33        0.01      0.15 o 
  -5 -10   4        0.32        0.03      0.14 o 
  -4 -10   4        0.00       -0.12      0.14 o 
  -3 -10   4        3.52        3.28      0.17 o 
  -2 -10   4        0.01       -0.01      0.08 o 
  -1 -10   4       12.70       14.17      0.25 o 
   0 -10   4        0.20        0.04      0.11 o 
   1 -10   4        0.84        0.47      0.10 o 
   2 -10   4        0.30        0.21      0.13 o 
   3 -10   4        0.16        0.41      0.14 o 
   4 -10   4        4.34        6.03      0.26 o 
   5 -10   4        0.00       -0.09      0.16 o 
  -7  -9   4        0.28        0.04      0.20 o 
  -6  -9   4        0.62        0.75      0.15 o 
  -5  -9   4        1.77        2.20      0.16 o 
  -4  -9   4        7.43        7.79      0.29 o 
  -3  -9   4        0.71        0.87      0.09 o 
  -2  -9   4        1.38        1.07      0.08 o 
  -1  -9   4        0.50        0.06      0.07 o 
   0  -9   4        2.61        2.71      0.11 o 
   1  -9   4        7.41        6.27      0.16 o 
   2  -9   4        4.45        3.11      0.15 o 
   3  -9   4        0.75        0.63      0.13 o 
   4  -9   4        0.57        0.60      0.11 o 
   5  -9   4        0.01       -0.12      0.12 o 
   6  -9   4        0.45        0.49      0.19 o 
  -7  -8   4        0.19        0.30      0.19 o 
  -6  -8   4        2.00        1.84      0.15 o 
  -5  -8   4        0.01        0.00      0.11 o 
  -4  -8   4        7.35        7.66      0.22 o 
  -3  -8   4        2.85        3.19      0.12 o 
  -2  -8   4       26.77       26.43      0.29 o 
  -1  -8   4        0.23       -0.06      0.06 o 
   0  -8   4        3.86        2.25      0.09 o 
   1  -8   4       33.53       27.79      0.31 o 
   2  -8   4        0.99        0.91      0.08 o 
   3  -8   4        5.47        5.25      0.15 o 
   4  -8   4        0.01       -0.10      0.10 o 
   5  -8   4        3.44        3.08      0.15 o 
   6  -8   4        0.45        0.16      0.17 o 
  -8  -7   4        3.40        3.09      0.29 o 
  -7  -7   4        0.00       -0.17      0.17 o 
  -6  -7   4        0.01       -0.05      0.10 o 
  -5  -7   4        0.79        0.99      0.10 o 
  -4  -7   4        1.90        1.47      0.11 o 
  -3  -7   4        0.00       -0.07      0.07 o 
  -2  -7   4        0.88        0.62      0.07 o 
  -1  -7   4       27.65       25.34      0.25 o 
   0  -7   4        7.28        8.09      0.13 o 
   1  -7   4        6.58        5.96      0.11 o 
   2  -7   4       10.87        6.74      0.13 o 
   3  -7   4        0.96        0.83      0.08 o 
   4  -7   4       18.95       17.97      0.24 o 
   5  -7   4        0.77        0.12      0.10 o 
   6  -7   4        0.86        1.22      0.17 o 
   7  -7   4        4.47        5.30      0.29 o 
  -8  -6   4        3.75        3.80      0.24 o 
  -7  -6   4        1.25        0.92      0.16 o 
  -6  -6   4        0.50        0.52      0.13 o 
  -5  -6   4        0.37        0.27      0.08 o 
  -4  -6   4       22.01       20.63      0.33 o 
  -3  -6   4      157.68      164.42      1.33 o 
  -2  -6   4      103.09       96.92      0.78 o 
  -1  -6   4       56.55       54.80      0.44 o 
   0  -6   4        4.18        3.42      0.09 o 
   1  -6   4       21.93       19.37      0.18 o 
   2  -6   4       55.16       52.75      0.43 o 
   3  -6   4        0.11       -0.06      0.08 o 
   4  -6   4        6.30        5.14      0.15 o 
   5  -6   4        4.25        3.47      0.14 o 
   6  -6   4        0.80        0.64      0.15 o 
   7  -6   4        1.83        1.88      0.19 o 
  -8  -5   4        1.08        0.86      0.13 o 
  -7  -5   4        0.25        0.33      0.12 o 
  -6  -5   4        0.05       -0.05      0.09 o 
  -5  -5   4        0.59        0.53      0.07 o 
  -4  -5   4       17.79       15.43      0.26 o 
  -3  -5   4      101.38       94.57      0.78 o 
  -2  -5   4       50.94       49.94      0.44 o 
  -1  -5   4      150.79      134.17      0.98 o 
   0  -5   4       17.78       18.02      0.17 o 
   1  -5   4        3.00        2.77      0.07 o 
   2  -5   4       16.84       15.49      0.16 o 
   3  -5   4      209.25      206.97      1.50 o 
   4  -5   4      154.35      152.16      1.25 o 
   5  -5   4        1.35        0.86      0.08 o 
   6  -5   4        0.00       -0.12      0.12 o 
   7  -5   4        0.17        0.05      0.14 o 
   8  -5   4        0.44        0.38      0.18 o 
  -7  -4   4        0.32        0.08      0.10 o 
  -6  -4   4        4.78        3.06      0.20 o 
  -5  -4   4        6.85        5.14      0.14 o 
  -4  -4   4        1.24        0.92      0.07 o 
  -3  -4   4        9.40       11.15      0.14 o 
  -2  -4   4        1.45        2.25      0.07 o 
  -1  -4   4        2.87        3.35      0.07 o 
   0  -4   4      108.32      119.24      0.85 o 
   1  -4   4        2.95        1.01      0.04 o 
   2  -4   4        2.18        1.72      0.07 o 
   3  -4   4       11.09        9.45      0.13 o 
   4  -4   4        0.64        0.54      0.09 o 
   5  -4   4       53.58       51.23      0.54 o 
   6  -4   4        0.02        0.02      0.10 o 
   7  -4   4        3.82        4.45      0.22 o 
   8  -4   4        0.06       -0.22      0.22 o 
  -6  -3   4       11.69       11.14      0.31 o 
  -5  -3   4       11.60       11.71      0.21 o 
  -4  -3   4       14.25       16.70      0.24 o 
  -3  -3   4       14.79       13.82      0.14 o 
  -2  -3   4        4.85        7.21      0.09 o 
  -1  -3   4       55.00       64.02      0.47 o 
   0  -3   4      942.41     1066.03      7.16 o 
   1  -3   4       86.44       96.40      0.70 o 
   2  -3   4       10.05        9.27      0.10 o 
   3  -3   4      137.00      127.48      0.96 o 
   4  -3   4        8.03        7.37      0.12 o 
   5  -3   4       16.69       14.11      0.20 o 
   6  -3   4        1.25        1.37      0.11 o 
   7  -3   4        5.98        6.25      0.22 o 
   8  -3   4        0.28        0.17      0.13 o 
  -7  -2   4        5.31        4.52      0.22 o 
  -6  -2   4       23.92       23.10      0.53 o 
  -5  -2   4        2.96        3.14      0.12 o 
  -4  -2   4       10.16        8.97      0.14 o 
  -3  -2   4        7.27        7.22      0.11 o 
  -2  -2   4      253.15      283.20      1.93 o 
  -1  -2   4       70.29       64.56      0.47 o 
   0  -2   4      918.63     1014.58      7.08 o 
   1  -2   4      273.41      303.78      2.02 o 
   2  -2   4      111.29      105.33      0.86 o 
   3  -2   4       18.49       17.72      0.16 o 
   4  -2   4       15.36       16.15      0.17 o 
   5  -2   4        7.67        6.63      0.15 o 
   6  -2   4       10.34        8.83      0.19 o 
   7  -2   4        2.16        1.59      0.11 o 
   8  -2   4        0.00        0.22      0.16 o 
   9  -2   4        0.29        0.45      0.21 o 
  -7  -1   4        2.95        2.40      0.18 o 
  -6  -1   4        3.74        4.16      0.17 o 
  -5  -1   4       38.77       40.44      0.50 o 
  -4  -1   4       96.71      105.27      1.30 o 
  -3  -1   4       92.45       99.85      0.94 o 
  -2  -1   4        5.58        8.05      0.10 o 
  -1  -1   4       60.25       67.44      0.55 o 
   0  -1   4        7.86        7.05      0.09 o 
   1  -1   4        1.77        1.73      0.05 o 
   2  -1   4       81.55       88.15      0.62 o 
   3  -1   4       33.15       36.43      0.28 o 
   4  -1   4        0.03        0.07      0.03 o 
   5  -1   4        0.06        0.03      0.05 o 
   6  -1   4        6.31        4.83      0.14 o 
   7  -1   4        3.12        2.56      0.14 o 
   8  -1   4        0.14        0.39      0.14 o 
   9  -1   4        0.52        0.64      0.18 o 
  -8   0   4        0.52        0.28      0.15 o 
  -6   0   4       10.03        9.36      0.25 o 
  -5   0   4        0.20        0.18      0.08 o 
  -4   0   4      100.47      104.41      1.12 o 
  -3   0   4        2.19        2.01      0.07 o 
  -2   0   4       68.94       69.54      0.66 o 
  -1   0   4      275.92      299.98      2.35 o 
   0   0   4      157.64      160.04      1.63 o 
   1   0   4      291.39      314.33      3.15 o 
   2   0   4      404.55      451.37      3.52 o 
   3   0   4      385.93      451.44      3.52 o 
   4   0   4      228.40      246.76      1.96 o 
   5   0   4        0.20        0.46      0.05 o 
   6   0   4        7.92        7.18      0.15 o 
   7   0   4        0.00        0.03      0.09 o 
   8   0   4        5.36        6.93      0.27 o 
   9   0   4        2.15        2.19      0.25 o 
  -8   1   4        1.95        2.70      0.29 o 
  -7   1   4       25.47       22.55      0.57 o 
  -6   1   4        1.64        2.52      0.17 o 
  -5   1   4       42.09       37.06      0.87 o 
  -4   1   4       11.65       12.81      0.23 o 
  -3   1   4       42.61       34.63      0.29 o 
  -2   1   4      374.59      426.64      3.09 o 
  -1   1   4       70.41       68.40      0.54 o 
   0   1   4     1240.07     1275.02     16.88 o 
   1   1   4     5147.15     5569.41     59.18 o 
   2   1   4       74.17       77.42      0.68 o 
   3   1   4      205.47      227.31      2.23 o 
   4   1   4        2.15        1.99      0.06 o 
   5   1   4       15.19       14.08      0.25 o 
   6   1   4       31.72       28.67      0.46 o 
   7   1   4        0.02        0.08      0.08 o 
   8   1   4        7.49        8.60      0.29 o 
   9   1   4        3.00        2.63      0.25 o 
  -8   2   4        1.07        1.44      0.22 o 
  -7   2   4       21.31       24.89      0.65 o 
  -6   2   4       15.96       17.44      0.29 o 
  -5   2   4       10.70       11.63      0.26 o 
  -4   2   4        2.48        1.86      0.09 o 
  -3   2   4        2.74        2.09      0.08 o 
  -2   2   4      791.23      967.08      8.11 o 
  -1   2   4     1004.11     1143.57      9.63 o 
   0   2   4      557.25      578.17      4.66 o 
   1   2   4        1.17        0.57      0.03 o 
   2   2   4      402.12      436.56      3.77 o 
   3   2   4      248.52      288.83      2.45 o 
   4   2   4        4.00        5.26      0.08 o 
   5   2   4       10.18       10.21      0.21 o 
   6   2   4       36.38       35.18      0.63 o 
  -8   3   4        0.49        0.59      0.23 o 
  -7   3   4        3.28        3.46      0.22 o 
  -6   3   4        5.18        5.32      0.20 o 
  -5   3   4       10.61        9.30      0.20 o 
  -4   3   4        0.01        0.26      0.06 o 
  -3   3   4        1.30        2.27      0.08 o 
  -2   3   4       48.16       53.45      0.42 o 
  -1   3   4     1075.84     1210.52     10.45 o 
   0   3   4      431.52      465.25      4.18 o 
   1   3   4       10.04       10.98      0.12 o 
   2   3   4        6.58        5.00      0.08 o 
   3   3   4       72.82       79.89      0.71 o 
   4   3   4        1.11        0.01      0.04 o 
   5   3   4      208.47      208.52      2.40 o 
   6   3   4       70.31       69.08      2.10 o 
  -8   4   4        0.01       -0.05      0.24 o 
  -7   4   4        1.32        1.74      0.17 o 
  -6   4   4        1.89        1.35      0.14 o 
  -5   4   4        3.63        3.73      0.16 o 
  -4   4   4      104.07      102.69      0.91 o 
  -3   4   4        7.63        7.30      0.12 o 
  -2   4   4       78.55       89.07      0.65 o 
  -1   4   4      524.45      566.29      3.75 o 
   0   4   4        8.68        8.89      0.10 o 
   1   4   4       22.06       24.43      0.26 o 
   2   4   4       19.28       15.52      0.14 o 
   3   4   4       57.50       62.65      0.46 o 
   4   4   4       41.51       52.53      0.44 o 
   5   4   4        1.09        0.97      0.07 o 
   6   4   4      121.26      119.52      2.00 o 
  -7   5   4        0.30        0.58      0.17 o 
  -6   5   4        0.96        1.23      0.15 o 
  -5   5   4        0.04       -0.03      0.11 o 
  -4   5   4       36.32       39.88      0.38 o 
  -3   5   4       21.06       19.74      0.22 o 
  -2   5   4       58.23       52.83      0.41 o 
  -1   5   4       43.88       50.68      0.41 o 
   0   5   4        0.12        0.09      0.04 o 
   1   5   4        2.46        5.13      0.08 o 
   2   5   4        0.16        0.47      0.04 o 
   3   5   4       40.61       39.11      0.32 o 
   4   5   4       34.09       35.07      0.34 o 
   5   5   4        0.02       -0.06      0.06 o 
   6   5   4        0.04        0.04      0.06 o 
   7   5   4        0.38        0.07      0.09 o 
  -7   6   4        0.01        0.29      0.19 o 
  -6   6   4        0.40        0.60      0.17 o 
  -5   6   4        4.80        4.46      0.23 o 
  -4   6   4        0.43        0.50      0.08 o 
  -3   6   4        0.24        0.08      0.07 o 
  -2   6   4       43.92       44.54      0.38 o 
  -1   6   4       56.27       52.60      0.41 o 
   0   6   4       30.03       31.08      0.27 o 
   1   6   4       12.01       13.34      0.14 o 
   2   6   4        7.27        9.10      0.16 o 
   3   6   4       11.82       13.69      0.16 o 
   4   6   4        1.33        1.04      0.06 o 
   5   6   4        0.02       -0.09      0.09 o 
   6   6   4        0.53        0.46      0.07 o 
   7   6   4       15.28       14.84      0.66 o 
   8   6   4        1.42        1.99      0.21 o 
  -6   7   4        0.02        0.00      0.19 o 
  -5   7   4        0.25        0.43      0.16 o 
  -4   7   4        7.17        7.85      0.18 o 
  -3   7   4        2.95        2.64      0.11 o 
  -2   7   4       37.35       33.93      0.31 o 
  -1   7   4        6.18        7.78      0.13 o 
   0   7   4       26.80       30.78      0.26 o 
   1   7   4        0.10       -0.05      0.05 o 
   2   7   4        2.11        1.80      0.06 o 
   3   7   4       13.34       10.31      0.15 o 
   4   7   4       96.85       93.94      0.88 o 
   5   7   4        9.52        8.43      0.20 o 
   6   7   4        0.49        0.32      0.08 o 
   8   7   4        0.07        0.09      0.14 o 
   9   7   4        1.54        2.07      0.23 o 
  -6   8   4        1.10        0.51      0.21 o 
  -5   8   4        0.25        0.30      0.18 o 
  -4   8   4        0.31        0.23      0.10 o 
  -3   8   4        5.20        6.11      0.15 o 
  -2   8   4        2.89        3.23      0.12 o 
  -1   8   4      119.78      113.57      0.93 o 
   0   8   4        0.10       -0.06      0.06 o 
   1   8   4       17.38       13.28      0.17 o 
   2   8   4        4.28        3.55      0.11 o 
   3   8   4        3.27        2.57      0.11 o 
   4   8   4      141.03      137.71      1.32 o 
   5   8   4       31.74       28.93      0.45 o 
   6   8   4        2.06        2.13      0.16 o 
   7   8   4        0.03        0.31      0.15 o 
   8   8   4        0.03        0.33      0.16 o 
   9   8   4        1.09        1.31      0.18 o 
  -5   9   4        3.41        4.05      0.30 o 
  -4   9   4        0.14        0.73      0.13 o 
  -3   9   4        5.40        5.66      0.18 o 
  -2   9   4        0.20        0.11      0.08 o 
  -1   9   4        7.17        6.57      0.16 o 
   0   9   4       22.79       22.66      0.28 o 
   1   9   4       15.16       14.57      0.20 o 
   2   9   4        7.85        5.94      0.14 o 
   3   9   4        0.25        0.11      0.07 o 
   4   9   4        8.71        8.08      0.18 o 
   5   9   4        6.58        4.80      0.21 o 
   6   9   4        2.61        3.18      0.21 o 
   7   9   4        0.01       -0.01      0.12 o 
   8   9   4        0.49        0.64      0.19 o 
  -5  10   4        2.94        2.68      0.25 o 
  -4  10   4        0.12        0.16      0.14 o 
  -3  10   4        0.00       -0.11      0.12 o 
  -2  10   4        0.12       -0.06      0.13 o 
  -1  10   4        0.11       -0.07      0.10 o 
   0  10   4        8.99        9.73      0.20 o 
   1  10   4       28.12       27.98      0.33 o 
   2  10   4        7.82        8.67      0.18 o 
   3  10   4        1.61        1.34      0.09 o 
   4  10   4       25.71       24.04      0.39 o 
   5  10   4       12.42       10.65      0.32 o 
   6  10   4        4.16        5.24      0.26 o 
   7  10   4        6.75        8.78      0.31 o 
   8  10   4        0.51        1.16      0.23 o 
  -4  11   4        0.05       -0.14      0.18 o 
  -3  11   4        1.32        0.89      0.18 o 
  -2  11   4        0.24       -0.15      0.15 o 
  -1  11   4        0.46        0.31      0.13 o 
   0  11   4        3.78        3.33      0.17 o 
   1  11   4        3.26        3.97      0.24 o 
   2  11   4       46.05       45.67      0.55 o 
   3  11   4        1.94        1.70      0.11 o 
   4  11   4        0.71        0.78      0.12 o 
   5  11   4        0.81        0.28      0.16 o 
   6  11   4        0.22        0.11      0.16 o 
   7  11   4        7.60       11.09      0.36 o 
  -3  12   4        0.46        0.12      0.19 o 
  -2  12   4        0.76        0.66      0.18 o 
  -1  12   4        1.33        0.89      0.17 o 
   0  12   4        4.73        4.27      0.25 o 
   1  12   4        0.07       -0.15      0.15 o 
   2  12   4        2.56        1.85      0.14 o 
   3  12   4        0.77        0.28      0.12 o 
   4  12   4        0.22        0.05      0.17 o 
   5  12   4        1.59        1.49      0.20 o 
   6  12   4        0.83        1.13      0.20 o 
  -1  13   4        0.11       -0.17      0.17 o 
   0  13   4        2.50        2.89      0.22 o 
   1  13   4        0.72        0.42      0.17 o 
   2  13   4        1.54        2.30      0.18 o 
   3  13   4        1.14        0.67      0.14 o 
   4  13   4        0.18        0.00      0.19 o 
   5  13   4        1.48        1.59      0.23 o 
   1  14   4        0.79        0.76      0.19 o 
   2  14   4        0.01        0.32      0.18 o 
   3  14   4        3.77        4.67      0.28 o 
  -2 -13   5        1.00        1.58      0.21 o 
  -1 -13   5        0.45        0.22      0.17 o 
  -4 -12   5        1.66        1.89      0.21 o 
  -3 -12   5        1.75        2.24      0.22 o 
  -2 -12   5        0.62        0.78      0.13 o 
  -1 -12   5        5.57        6.00      0.28 o 
   0 -12   5        2.15        2.79      0.21 o 
   1 -12   5       18.13       24.65      0.49 o 
   2 -12   5        9.04       14.34      0.38 o 
  -5 -11   5        1.37        1.35      0.19 o 
  -4 -11   5        1.16        1.69      0.19 o 
  -3 -11   5        5.20        5.64      0.23 o 
  -2 -11   5        4.50        5.34      0.21 o 
  -1 -11   5        4.22        4.04      0.23 o 
   0 -11   5        9.73       11.95      0.31 o 
   1 -11   5        0.60        0.74      0.16 o 
   2 -11   5        3.42        3.52      0.22 o 
   3 -11   5        1.60        2.12      0.19 o 
  -6 -10   5        0.06       -0.03      0.14 o 
  -5 -10   5        1.60        2.00      0.18 o 
  -4 -10   5        0.15        0.19      0.15 o 
  -3 -10   5        0.27        0.20      0.11 o 
  -2 -10   5        0.67        0.94      0.11 o 
  -1 -10   5        0.32        0.57      0.10 o 
   0 -10   5        1.52        0.83      0.13 o 
   1 -10   5        7.40        8.13      0.21 o 
   2 -10   5        0.41        0.33      0.13 o 
   3 -10   5        1.08        1.57      0.16 o 
   4 -10   5        1.53        1.62      0.17 o 
   5 -10   5        0.07       -0.16      0.16 o 
  -7  -9   5        1.90        2.11      0.24 o 
  -6  -9   5        0.50        0.88      0.15 o 
  -5  -9   5        0.36        0.49      0.14 o 
  -4  -9   5       19.73       22.24      0.48 o 
  -3  -9   5        0.37        0.26      0.09 o 
  -2  -9   5       18.87       20.15      0.27 o 
  -1  -9   5        2.51        2.67      0.12 o 
   0  -9   5        6.65        4.81      0.13 o 
   1  -9   5        2.81        2.08      0.11 o 
   2  -9   5        1.78        1.99      0.12 o 
   3  -9   5        1.03        0.93      0.14 o 
   4  -9   5       12.85       14.97      0.28 o 
   5  -9   5        4.42        5.03      0.21 o 
  -7  -8   5        1.91        1.79      0.23 o 
  -6  -8   5        4.46        4.80      0.24 o 
  -5  -8   5        6.55        7.80      0.27 o 
  -4  -8   5        0.80        0.62      0.12 o 
  -3  -8   5        2.34        1.76      0.09 o 
  -2  -8   5        7.39        7.45      0.15 o 
  -1  -8   5        0.34        0.58      0.07 o 
   0  -8   5       27.24       23.60      0.25 o 
   1  -8   5        3.11        1.91      0.10 o 
   2  -8   5        2.70        2.65      0.12 o 
   3  -8   5        2.51        2.50      0.12 o 
   4  -8   5        0.11       -0.07      0.10 o 
   5  -8   5        3.83        3.99      0.19 o 
   6  -8   5        0.05        0.12      0.18 o 
  -7  -7   5        2.46        3.44      0.31 o 
  -6  -7   5        0.00        0.07      0.11 o 
  -5  -7   5        0.27        0.18      0.10 o 
  -4  -7   5       17.78       18.72      0.33 o 
  -3  -7   5       26.88       27.29      0.30 o 
  -2  -7   5      121.13      119.68      1.00 o 
  -1  -7   5       15.88       14.98      0.19 o 
   0  -7   5        8.31        6.41      0.12 o 
   1  -7   5        5.03        4.53      0.12 o 
   2  -7   5       12.72       12.85      0.17 o 
   3  -7   5        0.73        0.53      0.08 o 
   4  -7   5        0.23       -0.05      0.08 o 
   5  -7   5        0.48        0.11      0.10 o 
   6  -7   5        0.88        1.39      0.18 o 
   7  -7   5        0.80        1.11      0.19 o 
  -8  -6   5        0.71        0.71      0.16 o 
  -7  -6   5        2.36        2.21      0.26 o 
  -6  -6   5        2.67        3.28      0.18 o 
  -5  -6   5        1.95        1.05      0.09 o 
  -4  -6   5        1.91        2.01      0.13 o 
  -3  -6   5       84.84       80.33      0.69 o 
  -2  -6   5        2.11        1.33      0.08 o 
  -1  -6   5      101.44       98.75      0.76 o 
   0  -6   5        5.05        3.60      0.09 o 
   1  -6   5        0.01        0.08      0.04 o 
   2  -6   5        9.00        6.48      0.12 o 
   3  -6   5       52.62       54.96      0.51 o 
   4  -6   5       24.31       23.88      0.28 o 
   5  -6   5        0.12       -0.08      0.08 o 
   6  -6   5        0.00       -0.10      0.14 o 
   7  -6   5        2.82        4.22      0.26 o 
  -8  -5   5        0.10       -0.13      0.13 o 
  -7  -5   5        0.14        0.00      0.12 o 
  -6  -5   5        0.15        0.19      0.12 o 
  -5  -5   5       22.55       18.43      0.30 o 
  -4  -5   5        0.05        0.12      0.08 o 
  -3  -5   5       94.17       93.58      0.78 o 
  -2  -5   5      764.80      759.59      5.71 o 
  -1  -5   5        2.32        2.02      0.07 o 
   0  -5   5        2.57        2.41      0.07 o 
   1  -5   5        0.33        0.36      0.04 o 
   2  -5   5       47.80       40.28      0.33 o 
   3  -5   5      160.07      153.14      1.13 o 
   4  -5   5       22.42       20.32      0.25 o 
   5  -5   5        0.64        0.15      0.08 o 
   6  -5   5        0.36        0.11      0.13 o 
   7  -5   5        0.75        0.84      0.16 o 
   8  -5   5        0.72        1.10      0.19 o 
  -8  -4   5        0.05       -0.11      0.12 o 
  -7  -4   5        2.35        1.74      0.18 o 
  -6  -4   5        0.00       -0.02      0.10 o 
  -5  -4   5       26.96       22.29      0.33 o 
  -4  -4   5        0.19        0.12      0.06 o 
  -3  -4   5       28.96       30.12      0.28 o 
  -2  -4   5      115.68      117.55      0.89 o 
  -1  -4   5      165.74      159.21      1.09 o 
   0  -4   5      132.17      142.24      1.02 o 
   1  -4   5      167.29      172.07      1.14 o 
   2  -4   5       12.35       12.35      0.14 o 
   3  -4   5      232.57      222.95      1.64 o 
   4  -4   5        0.05       -0.13      0.13 o 
   5  -4   5        5.20        3.76      0.13 o 
   6  -4   5        0.70        0.42      0.11 o 
   7  -4   5        3.54        4.14      0.22 o 
   8  -4   5        0.85        1.04      0.17 o 
  -8  -3   5        0.00       -0.03      0.12 o 
  -7  -3   5        8.96        9.41      0.31 o 
  -6  -3   5       10.60        9.10      0.29 o 
  -5  -3   5        0.26        0.17      0.07 o 
  -4  -3   5        0.44        0.11      0.06 o 
  -3  -3   5        8.70        8.84      0.12 o 
  -2  -3   5       18.51       24.42      0.21 o 
  -1  -3   5       29.28       33.93      0.28 o 
   0  -3   5       97.47      113.12      0.80 o 
   1  -3   5        9.62       14.16      0.14 o 
   2  -3   5       24.10       28.25      0.24 o 
   3  -3   5       40.66       39.30      0.31 o 
   4  -3   5        1.44        1.35      0.07 o 
   5  -3   5       22.21       19.15      0.25 o 
   6  -3   5        0.23        0.07      0.09 o 
   7  -3   5        0.95        0.49      0.12 o 
   8  -3   5        0.08       -0.13      0.13 o 
  -8  -2   5        0.31        0.13      0.12 o 
  -7  -2   5        3.22        2.50      0.21 o 
  -6  -2   5        9.81        9.34      0.26 o 
  -5  -2   5        0.21        0.28      0.06 o 
  -4  -2   5        0.00        0.00      0.05 o 
  -3  -2   5        9.81        7.67      0.10 o 
  -2  -2   5        0.18        0.03      0.03 o 
  -1  -2   5      235.25      256.59      1.75 o 
   0  -2   5      441.26      488.42      3.40 o 
   1  -2   5      770.89      874.18      6.00 o 
   2  -2   5        0.08        0.08      0.03 o 
   3  -2   5      134.98      155.26      1.12 o 
   4  -2   5       11.84       13.26      0.16 o 
   5  -2   5        4.57        3.01      0.10 o 
   6  -2   5        5.13        3.32      0.14 o 
   7  -2   5        4.00        3.88      0.17 o 
   8  -2   5        0.74        1.48      0.14 o 
   9  -2   5        0.13        0.46      0.22 o 
  -7  -1   5        0.04       -0.11      0.11 o 
  -6  -1   5        2.95        2.30      0.16 o 
  -5  -1   5        0.04        0.02      0.06 o 
  -4  -1   5       52.29       57.81      0.75 o 
  -3  -1   5       35.24       39.56      0.34 o 
  -2  -1   5        1.50        0.24      0.03 o 
  -1  -1   5      201.41      234.21      1.64 o 
   0  -1   5      108.17      109.11      0.79 o 
   1  -1   5      187.59      210.73      1.41 o 
   2  -1   5      172.48      169.41      1.23 o 
   3  -1   5        1.02        3.07      0.07 o 
   4  -1   5        8.88        6.33      0.10 o 
   5  -1   5        1.58        0.95      0.07 o 
   6  -1   5       34.74       27.73      0.39 o 
   7  -1   5        0.01       -0.09      0.09 o 
   8  -1   5        0.01        0.09      0.15 o 
   9  -1   5        0.37        0.20      0.19 o 
  -8   0   5        0.54        0.58      0.16 o 
  -6   0   5        0.82        1.04      0.11 o 
  -5   0   5        2.14        3.48      0.16 o 
  -4   0   5        0.29        0.51      0.06 o 
  -3   0   5        9.89        9.70      0.12 o 
  -2   0   5      106.76      126.16      0.98 o 
  -1   0   5      355.62      398.31      2.73 o 
   0   0   5      408.14      439.99      3.09 o 
   1   0   5        6.92        4.59      0.08 o 
   2   0   5       38.64       36.27      0.28 o 
   3   0   5       38.28       41.77      0.32 o 
   4   0   5       66.87       65.79      0.52 o 
   5   0   5        4.22        2.98      0.10 o 
   6   0   5        0.01        0.06      0.07 o 
   7   0   5        1.68        1.09      0.09 o 
   8   0   5        0.07        0.20      0.14 o 
   9   0   5        0.61        0.83      0.18 o 
  -8   1   5        1.83        2.16      0.22 o 
  -7   1   5        3.36        2.24      0.24 o 
  -6   1   5        5.23        4.97      0.22 o 
  -5   1   5        1.82        2.15      0.14 o 
  -4   1   5       55.12       50.90      0.69 o 
  -3   1   5        9.46        6.44      0.10 o 
  -2   1   5        1.51        0.51      0.03 o 
  -1   1   5       73.40       76.91      0.61 o 
   0   1   5        9.00       15.29      0.46 o 
   1   1   5      756.23      799.96      5.98 o 
   2   1   5       18.16       17.59      0.16 o 
   3   1   5      232.81      285.99      2.08 o 
   4   1   5      103.68      108.61      0.93 o 
   5   1   5       22.35       24.79      0.30 o 
   6   1   5       15.59       13.72      0.22 o 
   7   1   5        0.67        0.70      0.11 o 
   8   1   5        8.31        9.20      0.32 o 
   9   1   5        1.39        1.31      0.17 o 
  -8   2   5        1.42        1.63      0.24 o 
  -7   2   5        3.67        4.66      0.32 o 
  -6   2   5       19.20       21.69      0.40 o 
  -5   2   5        3.36        3.32      0.17 o 
  -4   2   5        2.37        2.52      0.12 o 
  -3   2   5       38.69       35.06      0.38 o 
  -2   2   5       91.16       92.94      0.79 o 
  -1   2   5      411.74      421.31      3.18 o 
   0   2   5       38.57       42.21      0.33 o 
   1   2   5        5.74       10.00      0.11 o 
   2   2   5      322.70      376.36      2.87 o 
   3   2   5        2.27        3.22      0.08 o 
   4   2   5       49.93       46.26      0.42 o 
   5   2   5      119.71      125.00      1.46 o 
   6   2   5        2.29        1.77      0.11 o 
   7   2   5        0.52        0.64      0.10 o 
   8   2   5        3.19        2.77      0.22 o 
   9   2   5        2.13        2.00      0.17 o 
  -8   3   5        0.39        0.29      0.24 o 
  -7   3   5        0.05        0.00      0.15 o 
  -6   3   5       14.43       15.23      0.30 o 
  -5   3   5        1.71        1.72      0.11 o 
  -4   3   5       10.85       10.03      0.16 o 
  -3   3   5        0.26        0.21      0.06 o 
  -2   3   5        0.39        1.12      0.07 o 
  -1   3   5     1471.73     1595.01     13.25 o 
   0   3   5      179.61      184.36      1.71 o 
   1   3   5      182.11      204.75      1.63 o 
   2   3   5        1.19        1.46      0.05 o 
   3   3   5       33.01       48.11      0.39 o 
   4   3   5      150.53      142.48      1.24 o 
   5   3   5       17.45       15.54      0.23 o 
   6   3   5        0.68        0.89      0.07 o 
   7   3   5       56.02       58.42      1.23 o 
   8   3   5        0.12        0.42      0.12 o 
  -7   4   5        0.43        0.27      0.16 o 
  -6   4   5        1.32        0.96      0.15 o 
  -5   4   5        1.68        1.18      0.11 o 
  -4   4   5        8.13        7.90      0.16 o 
  -3   4   5        5.50        5.00      0.11 o 
  -2   4   5       14.78       15.36      0.16 o 
  -1   4   5        0.50        0.20      0.05 o 
   0   4   5      120.36      136.31      1.07 o 
   1   4   5        0.00        0.26      0.05 o 
   2   4   5       79.37       66.93      0.54 o 
   3   4   5       39.31       35.95      0.33 o 
   4   4   5      179.54      190.65      1.83 o 
   5   4   5       60.83       64.09      0.78 o 
   6   4   5       55.43       56.13      0.69 o 
   7   4   5       34.15       31.86      0.71 o 
   8   4   5        4.09        3.38      0.21 o 
  -7   5   5        0.01        0.07      0.17 o 
  -6   5   5        0.02        0.03      0.15 o 
  -5   5   5        3.79        3.53      0.21 o 
  -4   5   5        2.12        2.45      0.12 o 
  -3   5   5        1.41        0.97      0.07 o 
  -2   5   5       14.11       12.12      0.15 o 
  -1   5   5        6.78        6.52      0.11 o 
   0   5   5        0.33       -0.08      0.08 o 
   1   5   5      245.64      250.29      1.75 o 
   2   5   5        7.35        8.23      0.10 o 
   3   5   5        0.01        0.09      0.04 o 
   4   5   5       54.06       50.88      0.48 o 
   5   5   5       19.31       19.29      0.30 o 
   6   5   5        7.73        7.35      0.17 o 
   7   5   5        3.61        3.10      0.18 o 
   8   5   5        2.79        3.26      0.21 o 
  -7   6   5        0.44        0.96      0.20 o 
  -6   6   5        1.97        3.44      0.27 o 
  -5   6   5        0.02       -0.13      0.13 o 
  -4   6   5        0.37        0.21      0.08 o 
  -3   6   5        0.11       -0.02      0.08 o 
  -2   6   5        0.65        0.28      0.06 o 
  -1   6   5        1.71        1.16      0.06 o 
   0   6   5       20.98       19.26      0.18 o 
   1   6   5        3.48        4.36      0.09 o 
   2   6   5      594.86      671.30      4.71 o 
   3   6   5       34.11       35.72      0.33 o 
   4   6   5       14.76       13.16      0.16 o 
   5   6   5       41.12       38.81      0.52 o 
   6   6   5        4.43        5.00      0.15 o 
   7   6   5        0.79        1.25      0.13 o 
   8   6   5        0.23        0.45      0.13 o 
   9   6   5        0.09        0.21      0.14 o 
  -6   7   5        0.07       -0.10      0.19 o 
  -5   7   5        4.69        4.91      0.26 o 
  -4   7   5        0.01       -0.09      0.09 o 
  -3   7   5        5.95        5.43      0.14 o 
  -2   7   5        9.32       10.60      0.17 o 
  -1   7   5       78.81       74.64      0.60 o 
   0   7   5        3.44        2.70      0.08 o 
   1   7   5        8.12        7.51      0.12 o 
   2   7   5       54.23       61.78      0.50 o 
   3   7   5        5.30        6.40      0.13 o 
   4   7   5       11.57       10.87      0.16 o 
   5   7   5        0.36        0.31      0.09 o 
   6   7   5        9.77       11.44      0.23 o 
   7   7   5        0.09        0.24      0.14 o 
   8   7   5        0.20        0.28      0.15 o 
   9   7   5        0.01        0.04      0.16 o 
  -6   8   5        0.08       -0.13      0.20 o 
  -5   8   5        2.67        2.82      0.21 o 
  -4   8   5        0.30        0.11      0.10 o 
  -3   8   5        0.90        0.79      0.09 o 
  -2   8   5       20.57       19.75      0.25 o 
  -1   8   5        7.23        6.49      0.14 o 
   0   8   5       55.42       53.91      0.45 o 
   1   8   5       20.06       18.42      0.21 o 
   2   8   5        1.93        2.42      0.10 o 
   3   8   5        0.10        0.17      0.06 o 
   4   8   5       28.76       32.54      0.35 o 
   5   8   5        0.77        0.81      0.10 o 
   6   8   5        4.37        4.14      0.19 o 
   7   8   5        2.24        3.10      0.20 o 
   8   8   5        0.19        0.01      0.17 o 
   9   8   5        0.12        0.13      0.17 o 
  -5   9   5        0.48        0.31      0.20 o 
  -4   9   5        0.75        1.25      0.13 o 
  -3   9   5        0.59        0.48      0.11 o 
  -2   9   5        1.66        1.66      0.10 o 
  -1   9   5        1.14        1.30      0.10 o 
   0   9   5        7.76        5.87      0.16 o 
   1   9   5        2.66        2.98      0.11 o 
   2   9   5        3.12        2.63      0.12 o 
   3   9   5        0.83        0.23      0.07 o 
   4   9   5        3.66        3.69      0.14 o 
   5   9   5        4.52        4.39      0.22 o 
   6   9   5        0.27        0.18      0.12 o 
   7   9   5        0.92        1.29      0.14 o 
   8   9   5        0.33        0.76      0.20 o 
  -4  10   5        0.10        0.12      0.14 o 
  -3  10   5        1.32        1.62      0.14 o 
  -2  10   5        0.33        0.25      0.14 o 
  -1  10   5        0.91        0.64      0.11 o 
   0  10   5       17.46       15.93      0.24 o 
   1  10   5       13.62       14.05      0.21 o 
   2  10   5        3.25        2.67      0.11 o 
   3  10   5       10.28        9.70      0.18 o 
   4  10   5        1.16        0.89      0.11 o 
   5  10   5        0.80        0.22      0.15 o 
   6  10   5        0.08        0.00      0.14 o 
   7  10   5        1.69        2.13      0.18 o 
   8  10   5        0.02       -0.05      0.21 o 
  -4  11   5        0.99        1.06      0.19 o 
  -3  11   5        0.56        0.13      0.17 o 
  -2  11   5        0.17        0.02      0.16 o 
  -1  11   5        6.73        8.30      0.29 o 
   0  11   5        3.85        3.48      0.18 o 
   1  11   5       20.60       22.33      0.42 o 
   2  11   5        0.02        0.29      0.11 o 
   3  11   5       12.00       11.74      0.24 o 
   4  11   5        0.03       -0.05      0.11 o 
   5  11   5        0.04       -0.15      0.15 o 
   6  11   5        0.85        0.53      0.17 o 
   7  11   5        0.25        0.53      0.18 o 
  -3  12   5        0.80        1.29      0.21 o 
  -2  12   5        0.70        0.44      0.18 o 
  -1  12   5        0.14       -0.08      0.17 o 
   0  12   5        8.55       10.22      0.34 o 
   1  12   5        0.24       -0.08      0.15 o 
   2  12   5        0.02       -0.12      0.12 o 
   3  12   5        0.36        0.06      0.11 o 
   4  12   5        1.32        1.02      0.14 o 
   5  12   5        0.19        0.12      0.18 o 
   6  12   5        0.75        0.72      0.20 o 
  -1  13   5        0.92        0.53      0.19 o 
   0  13   5        0.18       -0.02      0.18 o 
   1  13   5        1.03        0.87      0.18 o 
   2  13   5        0.18       -0.03      0.16 o 
   3  13   5        0.51        0.45      0.14 o 
   4  13   5        0.64        0.67      0.21 o 
   5  13   5        0.37        0.21      0.21 o 
   1  14   5        0.28        0.12      0.18 o 
   2  14   5        2.53        4.17      0.27 o 
   3  14   5        0.22        0.38      0.17 o 
  -3 -12   6        0.19        0.42      0.19 o 
  -2 -12   6        0.21       -0.06      0.12 o 
  -1 -12   6        0.40        0.21      0.16 o 
   0 -12   6       10.21       12.45      0.37 o 
   1 -12   6        3.62        6.01      0.34 o 
   2 -12   6        2.56        2.99      0.29 o 
  -5 -11   6        1.30        1.46      0.20 o 
  -4 -11   6        0.94        1.49      0.19 o 
  -3 -11   6        0.91        0.94      0.18 o 
  -2 -11   6        3.19        3.51      0.19 o 
  -1 -11   6        0.00       -0.06      0.14 o 
   0 -11   6        0.14       -0.15      0.15 o 
   1 -11   6        1.42        2.36      0.19 o 
   2 -11   6        1.51        2.57      0.20 o 
   3 -11   6        1.73        2.24      0.19 o 
  -6 -10   6        0.28        0.09      0.15 o 
  -5 -10   6        0.35        0.47      0.15 o 
  -4 -10   6        1.27        1.47      0.17 o 
  -3 -10   6        3.91        4.19      0.21 o 
  -2 -10   6        3.53        4.06      0.19 o 
  -1 -10   6        0.79        0.70      0.11 o 
   0 -10   6        0.54        0.43      0.13 o 
   1 -10   6        7.43        8.40      0.22 o 
   2 -10   6        1.72        1.57      0.15 o 
   3 -10   6        6.46        8.71      0.28 o 
   4 -10   6        0.71        0.72      0.16 o 
  -6  -9   6        0.37        0.42      0.14 o 
  -5  -9   6        2.02        1.38      0.16 o 
  -4  -9   6        3.93        4.01      0.25 o 
  -3  -9   6        2.34        2.72      0.17 o 
  -2  -9   6       28.88       32.40      0.37 o 
  -1  -9   6        0.54        0.39      0.09 o 
   0  -9   6        6.29        5.09      0.19 o 
   1  -9   6        1.92        1.64      0.11 o 
   2  -9   6        0.21       -0.06      0.10 o 
   3  -9   6        8.38        9.33      0.27 o 
   4  -9   6        1.53        2.03      0.17 o 
   5  -9   6        0.08       -0.12      0.12 o 
  -7  -8   6        2.66        4.08      0.35 o 
  -6  -8   6        0.49        0.55      0.14 o 
  -5  -8   6        4.16        3.86      0.23 o 
  -4  -8   6        1.24        0.67      0.13 o 
  -3  -8   6        3.74        3.14      0.16 o 
  -2  -8   6        4.85        5.23      0.14 o 
  -1  -8   6        0.04        0.07      0.07 o 
   0  -8   6        0.49        0.41      0.07 o 
   1  -8   6       15.30       11.19      0.19 o 
   2  -8   6        1.88        1.52      0.09 o 
   3  -8   6        2.25        2.06      0.13 o 
   4  -8   6        0.25        0.39      0.11 o 
   5  -8   6        0.91        1.42      0.13 o 
   6  -8   6        0.07        0.11      0.17 o 
  -7  -7   6        2.18        1.93      0.21 o 
  -6  -7   6        1.83        3.16      0.21 o 
  -5  -7   6        0.23        0.15      0.11 o 
  -4  -7   6        0.83        0.67      0.11 o 
  -3  -7   6        0.11       -0.03      0.06 o 
  -2  -7   6       20.78       19.08      0.24 o 
  -1  -7   6        8.56        7.92      0.15 o 
   0  -7   6       24.73       17.97      0.20 o 
   1  -7   6        0.00       -0.04      0.07 o 
   2  -7   6       38.19       35.10      0.33 o 
   3  -7   6        1.20        1.01      0.08 o 
   4  -7   6        9.26        9.77      0.19 o 
   5  -7   6        0.91        0.87      0.11 o 
   6  -7   6        2.99        3.86      0.26 o 
   7  -7   6        0.14        0.02      0.18 o 
  -7  -6   6        4.28        4.64      0.28 o 
  -6  -6   6        0.00       -0.08      0.10 o 
  -5  -6   6        0.39        0.07      0.09 o 
  -4  -6   6       11.67       11.46      0.24 o 
  -3  -6   6        3.81        3.28      0.12 o 
  -2  -6   6        4.56        3.82      0.12 o 
  -1  -6   6      122.17      120.72      0.91 o 
   0  -6   6        7.85        4.85      0.11 o 
   1  -6   6       54.21       35.75      0.29 o 
   2  -6   6        8.29        7.21      0.13 o 
   3  -6   6       49.44       48.54      0.46 o 
   4  -6   6        0.14       -0.05      0.08 o 
   5  -6   6        0.21        0.24      0.09 o 
   6  -6   6       15.43       17.23      0.40 o 
   7  -6   6        0.25        0.36      0.18 o 
  -8  -5   6        0.16       -0.04      0.16 o 
  -7  -5   6        5.98        5.77      0.28 o 
  -6  -5   6        0.66        1.01      0.14 o 
  -5  -5   6        5.35        4.84      0.16 o 
  -4  -5   6       86.81       85.61      1.06 o 
  -3  -5   6       28.02       25.35      0.27 o 
  -2  -5   6        0.38        0.64      0.07 o 
  -1  -5   6        3.96        2.86      0.09 o 
   0  -5   6        4.03        4.65      0.10 o 
   1  -5   6        2.41        1.80      0.07 o 
   2  -5   6       29.20       23.58      0.23 o 
   3  -5   6       23.63       22.35      0.24 o 
   4  -5   6       99.02      103.04      0.88 o 
   5  -5   6        1.99        1.38      0.09 o 
   6  -5   6        0.01       -0.04      0.13 o 
   7  -5   6        3.05        3.69      0.25 o 
   8  -5   6        2.37        2.75      0.21 o 
  -8  -4   6        0.52        0.57      0.16 o 
  -7  -4   6        2.20        2.01      0.20 o 
  -6  -4   6        0.20        0.01      0.11 o 
  -5  -4   6        1.20        0.63      0.08 o 
  -4  -4   6        7.81        5.63      0.17 o 
  -3  -4   6       57.28       53.75      0.47 o 
  -2  -4   6       19.58       16.83      0.20 o 
  -1  -4   6       30.60       26.71      0.23 o 
   0  -4   6       16.15       16.68      0.16 o 
   1  -4   6       66.38       79.07      0.58 o 
   2  -4   6       12.97       10.11      0.13 o 
   3  -4   6      490.19      488.87      3.44 o 
   4  -4   6        6.20        3.92      0.13 o 
   5  -4   6       16.20       15.81      0.22 o 
   6  -4   6        2.00        1.92      0.14 o 
   7  -4   6        0.31        0.33      0.14 o 
   8  -4   6        3.04        3.74      0.26 o 
  -8  -3   6        0.46        0.48      0.15 o 
  -7  -3   6        4.08        3.39      0.24 o 
  -5  -3   6        6.88        4.47      0.16 o 
  -4  -3   6       30.44       26.81      0.38 o 
  -3  -3   6       28.98       29.10      0.28 o 
  -2  -3   6       11.05       12.34      0.14 o 
  -1  -3   6        6.86        6.74      0.09 o 
   0  -3   6       23.13       22.53      0.20 o 
   1  -3   6      105.13       99.34      0.70 o 
   2  -3   6       48.75       55.89      0.43 o 
   3  -3   6       52.02       50.88      0.41 o 
   4  -3   6      563.66      566.67      4.43 o 
   5  -3   6        0.08       -0.07      0.07 o 
   6  -3   6       11.52       11.65      0.24 o 
   7  -3   6        0.95        1.03      0.13 o 
   8  -3   6        0.47        0.67      0.15 o 
  -8  -2   6        0.00       -0.13      0.13 o 
  -7  -2   6        1.26        0.86      0.14 o 
  -6  -2   6       17.70       16.94      0.39 o 
  -5  -2   6        0.72        0.70      0.08 o 
  -4  -2   6       60.65       55.26      0.75 o 
  -3  -2   6        7.29        6.15      0.10 o 
  -2  -2   6        2.09        2.06      0.06 o 
  -1  -2   6       33.16       35.65      0.29 o 
   0  -2   6       63.39       74.15      0.53 o 
   1  -2   6      281.27      283.57      1.87 o 
   2  -2   6       34.27       27.59      0.22 o 
   3  -2   6        1.33        2.38      0.08 o 
   4  -2   6        8.92        7.79      0.13 o 
   5  -2   6        7.11        6.12      0.14 o 
   6  -2   6        5.40        5.26      0.17 o 
   7  -2   6        8.46        7.86      0.23 o 
   8  -2   6        2.25        2.99      0.20 o 
   9  -2   6        1.57        2.26      0.27 o 
  -7  -1   6        4.88        5.13      0.26 o 
  -6  -1   6        0.74        0.17      0.11 o 
  -5  -1   6        1.33        0.85      0.08 o 
  -4  -1   6       44.19       48.25      0.73 o 
  -3  -1   6        9.09        8.40      0.12 o 
  -2  -1   6        0.21        0.36      0.03 o 
  -1  -1   6       52.44       60.71      0.47 o 
   0  -1   6      199.03      227.16      1.52 o 
   1  -1   6       42.13       39.25      0.31 o 
   2  -1   6       62.65       65.15      0.47 o 
   3  -1   6        1.55        1.25      0.06 o 
   4  -1   6       22.27       24.18      0.23 o 
   5  -1   6        4.91        4.67      0.12 o 
   6  -1   6       48.31       43.71      0.58 o 
   7  -1   6        0.27        0.32      0.09 o 
   8  -1   6        2.56        2.78      0.18 o 
   9  -1   6        4.45        6.14      0.36 o 
  -6   0   6        0.28        0.70      0.13 o 
  -5   0   6        0.00        0.02      0.07 o 
  -4   0   6       28.79       30.96      0.42 o 
  -3   0   6        4.56        3.53      0.09 o 
  -2   0   6       29.65       30.61      0.28 o 
  -1   0   6       91.81       92.10      0.77 o 
   0   0   6       19.44       21.96      0.18 o 
   1   0   6      393.02      459.31      3.22 o 
   2   0   6       52.38       56.00      0.44 o 
   3   0   6       25.88       27.04      0.22 o 
   4   0   6       10.15        7.97      0.11 o 
   5   0   6       40.85       36.86      0.39 o 
   6   0   6       36.23       31.38      0.43 o 
   7   0   6       14.59       10.64      0.24 o 
   8   0   6        2.06        2.75      0.25 o 
   9   0   6        3.37        3.58      0.30 o 
  -8   1   6        0.40        0.24      0.18 o 
  -5   1   6        0.74        0.80      0.11 o 
  -4   1   6       52.36       48.57      0.56 o 
  -3   1   6      140.97      156.72      1.45 o 
  -2   1   6       26.53       30.91      0.26 o 
  -1   1   6       67.19       68.53      0.58 o 
   0   1   6        5.06        3.56      0.07 o 
   1   1   6      130.35      162.26      1.18 o 
   2   1   6     1994.62     2279.06     17.10 o 
   3   1   6       49.62       51.95      0.42 o 
   4   1   6        1.17        1.50      0.06 o 
   5   1   6       21.23       19.49      0.26 o 
   6   1   6       14.20       14.36      0.23 o 
   7   1   6        2.82        1.97      0.13 o 
   8   1   6        3.72        4.46      0.26 o 
   9   1   6        0.08       -0.16      0.16 o 
  -8   2   6        5.05        5.62      0.37 o 
  -7   2   6        2.59        3.34      0.28 o 
  -6   2   6        2.61        2.51      0.24 o 
  -5   2   6        0.95        1.48      0.24 o 
  -4   2   6        0.00       -0.09      0.09 o 
  -3   2   6       69.92       71.66      0.79 o 
  -2   2   6       51.75       50.17      0.46 o 
  -1   2   6      418.18      437.81      2.90 o 
   0   2   6        6.51        7.09      0.09 o 
   1   2   6      282.09      321.73      2.37 o 
   2   2   6        4.37        4.95      0.09 o 
   3   2   6       83.56       86.18      0.66 o 
   4   2   6       17.96       21.59      0.22 o 
   5   2   6       28.29       26.93      0.36 o 
   6   2   6        5.71        4.64      0.13 o 
   7   2   6        2.06        2.22      0.18 o 
   8   2   6        0.56        0.46      0.14 o 
   9   2   6        0.76        1.28      0.16 o 
  -7   3   6       10.14       12.18      0.33 o 
  -6   3   6        1.29        1.35      0.14 o 
  -5   3   6        1.13        1.23      0.10 o 
  -4   3   6        0.24        0.06      0.08 o 
  -3   3   6        4.60        5.45      0.15 o 
  -2   3   6       40.48       47.71      0.55 o 
  -1   3   6      712.00      729.66      6.04 o 
   0   3   6        4.62        5.91      0.12 o 
   1   3   6        2.71        1.73      0.07 o 
   2   3   6     1183.86     1345.62      9.68 o 
   3   3   6       23.12       27.18      0.23 o 
   4   3   6       76.31       83.35      0.75 o 
   5   3   6        7.62        7.06      0.15 o 
   6   3   6       13.08       12.70      0.21 o 
   7   3   6        0.30        0.15      0.11 o 
   8   3   6        0.00        0.09      0.13 o 
   9   3   6        0.10       -0.05      0.13 o 
  -7   4   6        0.73        0.55      0.18 o 
  -6   4   6        0.11       -0.13      0.14 o 
  -5   4   6        2.29        2.81      0.18 o 
  -4   4   6        0.88        0.84      0.08 o 
  -3   4   6        0.24        0.30      0.06 o 
  -2   4   6       22.22       21.79      0.22 o 
  -1   4   6      257.12      283.28      2.23 o 
   0   4   6      727.44      773.11      5.87 o 
   1   4   6        4.14        3.89      0.09 o 
   2   4   6        0.62        0.32      0.06 o 
   3   4   6        0.60        0.21      0.04 o 
   4   4   6       55.56       52.71      0.51 o 
   5   4   6      293.21      296.49      3.41 o 
   6   4   6        7.61        6.89      0.16 o 
   7   4   6        0.79        0.59      0.11 o 
   8   4   6        0.04        0.02      0.12 o 
   9   4   6        1.48        1.55      0.16 o 
  -7   5   6        0.16        0.47      0.18 o 
  -6   5   6        0.40        0.29      0.17 o 
  -5   5   6       18.01       16.61      0.36 o 
  -4   5   6        0.01        0.17      0.08 o 
  -3   5   6       11.26        9.79      0.17 o 
  -2   5   6       81.18       83.85      0.71 o 
  -1   5   6        0.04       -0.12      0.12 o 
   0   5   6       77.32       90.61      0.66 o 
   1   5   6        4.02        4.36      0.09 o 
   2   5   6       19.56       17.81      0.17 o 
   3   5   6        3.74        2.89      0.08 o 
   4   5   6       66.43       69.24      0.61 o 
   5   5   6       92.26       85.93      1.05 o 
   6   5   6       15.48       14.16      0.24 o 
   7   5   6        0.51        0.36      0.11 o 
   8   5   6        0.49        0.49      0.13 o 
   9   5   6        1.05        1.13      0.15 o 
  -6   6   6        1.25        2.10      0.20 o 
  -5   6   6        5.88        6.51      0.26 o 
  -4   6   6       14.76       15.16      0.23 o 
  -3   6   6       29.89       27.25      0.30 o 
  -2   6   6       20.96       19.97      0.23 o 
  -1   6   6       19.34       16.43      0.18 o 
   0   6   6        5.73        5.37      0.10 o 
   1   6   6       16.92       21.00      0.19 o 
   2   6   6       17.74       16.52      0.17 o 
   3   6   6       12.87       14.69      0.17 o 
   4   6   6        0.60        0.35      0.05 o 
   5   6   6       43.22       43.69      0.60 o 
   6   6   6        1.55        1.98      0.15 o 
   7   6   6        0.08        0.17      0.12 o 
   8   6   6        0.34        0.07      0.13 o 
   9   6   6        0.00        0.22      0.14 o 
  -6   7   6        2.17        2.79      0.23 o 
  -5   7   6        2.11        3.61      0.26 o 
  -4   7   6        1.80        1.74      0.12 o 
  -3   7   6        0.07       -0.08      0.08 o 
  -2   7   6        4.49        4.42      0.13 o 
  -1   7   6       31.77       29.41      0.28 o 
   0   7   6        6.46        5.81      0.11 o 
   1   7   6       32.46       34.03      0.30 o 
   2   7   6        1.76        1.51      0.06 o 
   3   7   6        3.76        3.74      0.11 o 
   4   7   6        0.10       -0.08      0.08 o 
   5   7   6       14.19       14.14      0.29 o 
   6   7   6        2.16        2.37      0.14 o 
   7   7   6        3.51        4.71      0.20 o 
   8   7   6        3.18        4.45      0.30 o 
   9   7   6        1.26        1.69      0.20 o 
  -6   8   6        0.04       -0.13      0.21 o 
  -5   8   6        1.60        1.70      0.21 o 
  -4   8   6        0.09       -0.11      0.11 o 
  -3   8   6        3.98        4.05      0.15 o 
  -2   8   6        4.47        4.24      0.14 o 
  -1   8   6       11.82        9.95      0.16 o 
   0   8   6       42.54       41.50      0.42 o 
   1   8   6        0.47        0.18      0.06 o 
   2   8   6        0.11        0.21      0.06 o 
   3   8   6       13.16       10.30      0.17 o 
   4   8   6        2.48        2.02      0.09 o 
   5   8   6        1.16        0.93      0.11 o 
   6   8   6        3.04        3.10      0.18 o 
   7   8   6        0.03       -0.06      0.11 o 
   8   8   6       10.79       12.33      0.46 o 
   9   8   6        1.23        1.35      0.21 o 
  -5   9   6        0.18        0.15      0.20 o 
  -4   9   6        0.18        0.16      0.13 o 
  -3   9   6        0.73        0.88      0.12 o 
  -2   9   6       10.48       10.29      0.22 o 
  -1   9   6        0.12       -0.08      0.08 o 
   0   9   6       17.49       15.81      0.24 o 
   1   9   6       20.98       20.27      0.23 o 
   2   9   6        3.20        2.64      0.11 o 
   3   9   6        7.14        6.71      0.15 o 
   4   9   6        0.23        0.23      0.07 o 
   5   9   6       39.46       41.34      0.66 o 
   6   9   6        0.59        0.53      0.13 o 
   7   9   6        0.13       -0.06      0.13 o 
   8   9   6        2.30        1.93      0.23 o 
  -4  10   6        0.44        0.63      0.15 o 
  -3  10   6        0.18        0.31      0.13 o 
  -2  10   6        3.57        3.82      0.21 o 
  -1  10   6        0.22        0.09      0.11 o 
   0  10   6        1.15        0.82      0.11 o 
   1  10   6        0.35        0.23      0.09 o 
   2  10   6        2.50        2.65      0.12 o 
   3  10   6        1.73        1.79      0.10 o 
   4  10   6        0.26        0.32      0.10 o 
   5  10   6       23.88       22.62      0.48 o 
   6  10   6       11.18       11.13      0.34 o 
   7  10   6        0.18        0.32      0.15 o 
   8  10   6        0.05        0.30      0.21 o 
  -3  11   6        0.44        0.33      0.18 o 
  -2  11   6        1.82        1.58      0.18 o 
  -1  11   6        1.18        1.20      0.16 o 
   0  11   6        8.16        9.38      0.25 o 
   1  11   6        9.42       10.70      0.30 o 
   2  11   6        7.23        7.48      0.21 o 
   3  11   6        0.07        0.14      0.10 o 
   4  11   6        2.38        2.22      0.15 o 
   5  11   6        0.09        0.07      0.16 o 
   6  11   6        5.18        5.17      0.29 o 
   7  11   6        0.40        0.83      0.18 o 
  -2  12   6        0.00       -0.11      0.18 o 
  -1  12   6        0.45        0.19      0.17 o 
   0  12   6        2.51        3.25      0.22 o 
   1  12   6       13.53       15.26      0.37 o 
   2  12   6        0.74        0.51      0.15 o 
   3  12   6        0.19       -0.11      0.11 o 
   4  12   6        0.05        0.05      0.13 o 
   5  12   6        0.44        0.51      0.19 o 
   6  12   6        2.71        4.32      0.31 o 
  -1  13   6        0.76        0.34      0.19 o 
   0  13   6        0.24        0.35      0.19 o 
   1  13   6        0.45        0.45      0.18 o 
   2  13   6        0.01       -0.16      0.16 o 
   3  13   6        0.12       -0.13      0.13 o 
   4  13   6        0.08       -0.15      0.15 o 
   5  13   6        3.03        4.94      0.34 o 
   1  14   6        0.06       -0.10      0.18 o 
   2  14   6        0.64        1.01      0.19 o 
   3  14   6        0.55        0.62      0.18 o 
  -2 -12   7        0.04        0.08      0.15 o 
  -1 -12   7        0.14       -0.15      0.15 o 
   0 -12   7        0.02       -0.14      0.18 o 
   1 -12   7        2.78        3.72      0.25 o 
  -4 -11   7        2.08        3.13      0.25 o 
  -3 -11   7        0.19        0.49      0.18 o 
  -2 -11   7        1.56        1.40      0.14 o 
  -1 -11   7        0.09       -0.15      0.15 o 
   0 -11   7        1.78        1.89      0.19 o 
   1 -11   7        1.61        2.28      0.21 o 
   2 -11   7        0.03        0.23      0.19 o 
   3 -11   7        0.04       -0.05      0.18 o 
  -5 -10   7        0.17        0.14      0.15 o 
  -4 -10   7        1.20        1.19      0.17 o 
  -3 -10   7        0.00        0.07      0.16 o 
  -2 -10   7        1.67        2.02      0.13 o 
  -1 -10   7        2.00        2.18      0.14 o 
   0 -10   7        1.04        1.09      0.15 o 
   1 -10   7        0.31        0.42      0.15 o 
   2 -10   7        0.23        0.89      0.16 o 
   3 -10   7        0.37        0.52      0.16 o 
   4 -10   7        0.13        0.01      0.16 o 
  -6  -9   7        0.02       -0.03      0.14 o 
  -5  -9   7        0.14        0.30      0.14 o 
  -4  -9   7        0.02        0.10      0.14 o 
  -3  -9   7        4.07        3.98      0.20 o 
  -2  -9   7        6.53        8.48      0.22 o 
  -1  -9   7        4.93        6.55      0.19 o 
   0  -9   7        3.99        5.03      0.21 o 
   1  -9   7        0.87        0.34      0.10 o 
   2  -9   7        0.00       -0.10      0.10 o 
   3  -9   7        0.42        0.38      0.14 o 
   4  -9   7        1.39        1.31      0.17 o 
   5  -9   7        0.41        0.48      0.16 o 
  -6  -8   7        0.01        0.04      0.13 o 
  -5  -8   7        1.37        1.89      0.16 o 
  -4  -8   7        3.73        3.29      0.24 o 
  -3  -8   7        7.90        9.04      0.23 o 
  -2  -8   7        2.51        2.73      0.12 o 
  -1  -8   7        0.08        0.32      0.08 o 
   0  -8   7        0.01       -0.04      0.07 o 
   1  -8   7        0.01       -0.08      0.08 o 
   2  -8   7        1.20        1.20      0.10 o 
   3  -8   7        2.24        2.45      0.16 o 
   4  -8   7        6.81        8.31      0.23 o 
   5  -8   7        0.00       -0.12      0.12 o 
   6  -8   7        0.01        0.03      0.18 o 
  -7  -7   7        0.03        0.03      0.18 o 
  -6  -7   7        0.22        0.35      0.13 o 
  -5  -7   7        1.64        1.44      0.14 o 
  -4  -7   7        1.88        2.25      0.17 o 
  -3  -7   7        7.47        8.86      0.20 o 
  -2  -7   7        0.91        1.03      0.08 o 
  -1  -7   7        2.77        2.07      0.10 o 
   0  -7   7        0.35       -0.03      0.06 o 
   1  -7   7       32.07       31.01      0.33 o 
   2  -7   7        2.41        2.79      0.12 o 
   3  -7   7        0.08        0.03      0.08 o 
   4  -7   7        2.71        3.24      0.16 o 
   5  -7   7        0.02       -0.09      0.11 o 
   6  -7   7        0.76        0.65      0.18 o 
  -7  -6   7        0.00       -0.05      0.17 o 
  -6  -6   7        0.44        0.62      0.12 o 
  -5  -6   7        2.12        1.96      0.14 o 
  -4  -6   7        0.04       -0.09      0.09 o 
  -3  -6   7        4.67        4.00      0.12 o 
  -2  -6   7       96.05       90.40      0.78 o 
  -1  -6   7       32.86       28.80      0.31 o 
   0  -6   7        2.16        1.32      0.07 o 
   1  -6   7       28.89       22.34      0.23 o 
   2  -6   7        9.60        8.90      0.14 o 
   3  -6   7        0.33        0.21      0.08 o 
   4  -6   7        0.95        0.85      0.09 o 
   5  -6   7        0.29        0.37      0.09 o 
   6  -6   7        1.10        0.66      0.17 o 
   7  -6   7        0.05        0.03      0.17 o 
  -7  -5   7        0.03       -0.15      0.15 o 
  -6  -5   7        0.06        0.13      0.10 o 
  -5  -5   7        1.34        0.75      0.10 o 
  -4  -5   7        2.49        2.60      0.16 o 
  -3  -5   7        0.74        1.06      0.07 o 
  -2  -5   7       30.20       29.78      0.31 o 
  -1  -5   7       74.66       72.31      0.57 o 
   0  -5   7        3.73        2.79      0.09 o 
   1  -5   7        0.51        0.65      0.05 o 
   2  -5   7       36.63       32.23      0.29 o 
   3  -5   7        5.72        3.95      0.12 o 
   4  -5   7        0.31        0.03      0.08 o 
   5  -5   7        0.52        0.61      0.09 o 
   6  -5   7        6.40        6.99      0.27 o 
   7  -5   7        1.31        1.34      0.18 o 
  -8  -4   7        0.50        0.53      0.18 o 
  -7  -4   7        0.44        0.14      0.15 o 
  -6  -4   7        8.86        6.83      0.29 o 
  -5  -4   7        0.00       -0.08      0.08 o 
  -4  -4   7       15.69       17.03      0.30 o 
  -3  -4   7      248.28      262.64      2.14 o 
  -2  -4   7       37.27       33.28      0.33 o 
  -1  -4   7       99.67       92.42      0.72 o 
   0  -4   7        0.07        0.26      0.05 o 
   1  -4   7        5.00        5.59      0.09 o 
   2  -4   7      146.61      140.00      1.00 o 
   3  -4   7        9.28        8.67      0.14 o 
   4  -4   7        2.96        2.51      0.10 o 
   5  -4   7        9.70       10.28      0.18 o 
   6  -4   7        2.50        2.90      0.20 o 
   7  -4   7        2.05        2.33      0.19 o 
   8  -4   7        0.09        0.18      0.17 o 
  -8  -3   7        0.27       -0.08      0.15 o 
  -7  -3   7        0.90        1.10      0.16 o 
  -6  -3   7        8.41        9.49      0.34 o 
  -5  -3   7        0.72        0.74      0.10 o 
  -4  -3   7       31.75       29.95      0.42 o 
  -3  -3   7       49.29       49.81      0.47 o 
  -2  -3   7       67.01       62.74      0.52 o 
  -1  -3   7       10.82        9.31      0.12 o 
   0  -3   7       21.56       20.72      0.19 o 
   1  -3   7       37.90       40.17      0.31 o 
   2  -3   7      229.21      223.09      1.56 o 
   3  -3   7       58.43       56.62      0.46 o 
   4  -3   7       60.19       56.53      0.51 o 
   5  -3   7        3.60        3.39      0.11 o 
   6  -3   7        1.52        1.65      0.13 o 
   7  -3   7        0.53        0.36      0.13 o 
   8  -3   7        0.00        0.05      0.15 o 
  -8  -2   7        0.10       -0.05      0.15 o 
  -7  -2   7        2.20        1.65      0.17 o 
  -6  -2   7        0.19        0.10      0.10 o 
  -5  -2   7        0.01        0.04      0.08 o 
  -4  -2   7       16.63       14.62      0.27 o 
  -3  -2   7        4.50        4.05      0.10 o 
  -2  -2   7        4.79        3.86      0.09 o 
  -1  -2   7      139.63      156.72      1.12 o 
   0  -2   7       14.60       18.59      0.19 o 
   1  -2   7       34.92       35.81      0.27 o 
   2  -2   7       27.37       22.94      0.20 o 
   3  -2   7       27.32       24.59      0.22 o 
   4  -2   7       17.27       12.16      0.17 o 
   5  -2   7        2.43        1.47      0.07 o 
   6  -2   7        4.71        4.42      0.17 o 
   7  -2   7        0.34        0.45      0.12 o 
   8  -2   7        1.11        1.77      0.16 o 
   9  -2   7        7.23        8.94      0.48 o 
  -7  -1   7        0.11       -0.14      0.14 o 
  -6  -1   7        0.35        0.35      0.10 o 
  -5  -1   7        1.02        1.09      0.09 o 
  -4  -1   7        7.70        8.07      0.20 o 
  -3  -1   7        8.49        6.87      0.12 o 
  -2  -1   7       42.16       45.97      0.38 o 
  -1  -1   7      340.33      375.88      2.57 o 
   0  -1   7     1154.73     1238.98      8.51 o 
   1  -1   7       57.44       64.28      0.46 o 
   2  -1   7      204.36      208.79      1.41 o 
   3  -1   7       35.53       27.38      0.23 o 
   4  -1   7       36.87       41.31      0.37 o 
   5  -1   7       15.83       10.82      0.17 o 
   6  -1   7        4.34        4.74      0.16 o 
   7  -1   7        1.91        1.28      0.11 o 
   8  -1   7        0.72        0.62      0.13 o 
   9  -1   7        0.05        0.23      0.22 o 
  -6   0   7        0.45       -0.07      0.13 o 
  -5   0   7        7.97        7.29      0.18 o 
  -4   0   7       12.47       10.63      0.21 o 
  -3   0   7       60.78       66.23      0.61 o 
  -2   0   7        0.00       -0.04      0.04 o 
  -1   0   7        0.03       -0.06      0.06 o 
   0   0   7      452.96      476.75      3.25 o 
   1   0   7       66.84       75.80      0.55 o 
   2   0   7       82.01       93.05      0.65 o 
   3   0   7        9.62        6.66      0.10 o 
   4   0   7       85.16       81.62      0.66 o 
   5   0   7        3.20        0.94      0.07 o 
   6   0   7        6.73        5.81      0.17 o 
   7   0   7        0.31        0.45      0.10 o 
   8   0   7        1.78        2.58      0.26 o 
   9   0   7        0.21        0.07      0.20 o 
  -8   1   7        0.01       -0.01      0.19 o 
  -5   1   7        5.95        5.50      0.21 o 
  -4   1   7       46.34       47.04      0.61 o 
  -3   1   7       86.13       91.27      0.83 o 
  -2   1   7        1.50        1.55      0.07 o 
  -1   1   7      129.01      118.44      0.90 o 
   0   1   7        3.83        3.20      0.08 o 
   1   1   7      158.28      166.82      1.21 o 
   2   1   7      204.76      215.53      1.49 o 
   3   1   7       15.58       11.82      0.13 o 
   4   1   7        0.96        0.86      0.05 o 
   5   1   7        6.52        4.84      0.11 o 
   6   1   7       15.75       13.17      0.23 o 
   7   1   7        0.63        0.88      0.09 o 
   8   1   7        1.81        2.42      0.25 o 
   9   1   7        0.10       -0.15      0.15 o 
  -7   2   7        1.00        1.10      0.20 o 
  -6   2   7        2.05        2.39      0.25 o 
  -5   2   7        0.35        0.04      0.22 o 
  -4   2   7       10.57        9.03      0.43 o 
  -3   2   7       16.93       15.78      0.21 o 
  -2   2   7        6.04        6.13      0.13 o 
  -1   2   7        0.18        0.52      0.04 o 
   0   2   7        2.27        1.27      0.05 o 
   1   2   7       82.56       81.58      0.66 o 
   2   2   7       16.20       21.82      0.20 o 
   3   2   7        5.17        7.24      0.11 o 
   4   2   7        0.36        1.06      0.05 o 
   5   2   7        1.64        0.68      0.07 o 
   6   2   7        0.14        0.02      0.07 o 
   7   2   7       44.86       48.95      0.69 o 
   8   2   7        9.48       10.58      0.36 o 
   9   2   7        0.01       -0.07      0.15 o 
  -7   3   7        5.74        7.20      0.29 o 
  -6   3   7        4.71        6.64      0.27 o 
  -5   3   7        2.45        3.39      0.17 o 
  -4   3   7        1.48        1.69      0.15 o 
  -3   3   7        0.27       -0.08      0.08 o 
  -2   3   7      130.81      142.73      1.50 o 
  -1   3   7        2.24        2.62      0.11 o 
   0   3   7        1.10        1.43      0.06 o 
   1   3   7      142.02      148.08      1.12 o 
   2   3   7      147.33      149.19      1.08 o 
   3   3   7       52.86       57.75      0.48 o 
   4   3   7       99.04      104.94      0.85 o 
   5   3   7       37.94       38.47      0.46 o 
   6   3   7        0.15       -0.03      0.07 o 
   7   3   7       13.25       11.83      0.24 o 
   8   3   7       20.47       21.12      0.55 o 
   9   3   7        0.21        0.03      0.14 o 
  -7   4   7        3.87        5.35      0.28 o 
  -6   4   7        0.22        0.18      0.16 o 
  -5   4   7        1.27        1.51      0.13 o 
  -4   4   7        1.92        1.51      0.10 o 
  -3   4   7        3.53        3.62      0.11 o 
  -2   4   7      259.20      283.62      2.47 o 
  -1   4   7      300.63      330.30      2.72 o 
   0   4   7       72.62       79.67      0.66 o 
   1   4   7       59.84       63.76      0.56 o 
   2   4   7        1.26        0.61      0.05 o 
   3   4   7       21.69       20.83      0.22 o 
   4   4   7       16.94       15.69      0.20 o 
   5   4   7        9.51       10.84      0.21 o 
   6   4   7        3.74        4.41      0.14 o 
   7   4   7        3.48        3.74      0.16 o 
   8   4   7        0.38        0.20      0.14 o 
   9   4   7        0.01       -0.04      0.14 o 
  -7   5   7        0.48        0.30      0.19 o 
  -6   5   7        0.07        0.03      0.17 o 
  -5   5   7        1.94        1.72      0.16 o 
  -4   5   7        0.04        0.07      0.09 o 
  -3   5   7        0.54        0.64      0.08 o 
  -2   5   7        8.82        7.14      0.15 o 
  -1   5   7      171.18      173.44      1.27 o 
   0   5   7        1.00        0.68      0.06 o 
   1   5   7        7.41        8.61      0.11 o 
   2   5   7       13.87       19.38      0.20 o 
   3   5   7        0.00        0.00      0.05 o 
   4   5   7        4.05        4.41      0.13 o 
   5   5   7      118.35      118.98      1.43 o 
   6   5   7       17.85       19.17      0.30 o 
   7   5   7        0.15        0.00      0.09 o 
   8   5   7       10.36        9.91      0.36 o 
   9   5   7        0.00        0.13      0.14 o 
  -6   6   7        0.63        0.94      0.20 o 
  -5   6   7        3.41        5.26      0.27 o 
  -4   6   7        3.88        3.81      0.19 o 
  -3   6   7        4.84        3.83      0.14 o 
  -2   6   7        5.45        5.27      0.15 o 
  -1   6   7        0.48       -0.08      0.08 o 
   0   6   7        1.24        0.88      0.05 o 
   1   6   7       14.64       15.11      0.16 o 
   2   6   7       23.61       23.49      0.23 o 
   3   6   7        0.77        0.88      0.08 o 
   4   6   7        7.47        5.24      0.14 o 
   5   6   7       15.10       13.98      0.27 o 
   6   6   7       19.13       17.66      0.30 o 
   7   6   7        0.05       -0.05      0.09 o 
   8   6   7        0.04       -0.14      0.14 o 
   9   6   7        0.45        0.89      0.17 o 
  -6   7   7        0.17        0.46      0.21 o 
  -5   7   7        0.00        0.46      0.19 o 
  -4   7   7        2.42        2.50      0.14 o 
  -3   7   7        0.32        0.21      0.09 o 
  -2   7   7        0.24       -0.01      0.08 o 
  -1   7   7        0.01        0.13      0.07 o 
   0   7   7       34.86       34.82      0.31 o 
   1   7   7       86.94       94.27      0.74 o 
   2   7   7        0.17        0.24      0.05 o 
   3   7   7        2.79        2.07      0.08 o 
   4   7   7       82.48       86.53      0.76 o 
   5   7   7        0.09       -0.09      0.09 o 
   6   7   7        0.23        0.10      0.09 o 
   7   7   7        1.28        1.30      0.12 o 
   8   7   7        0.14        0.16      0.17 o 
   9   7   7        0.00        0.06      0.17 o 
  -5   8   7        0.01       -0.05      0.19 o 
  -4   8   7        0.02       -0.12      0.12 o 
  -3   8   7        2.99        3.49      0.16 o 
  -2   8   7        0.00       -0.08      0.08 o 
  -1   8   7       15.13       15.70      0.20 o 
   0   8   7        0.42        0.31      0.09 o 
   1   8   7        0.32        0.13      0.06 o 
   2   8   7       17.80       16.35      0.21 o 
   3   8   7       23.51       23.09      0.27 o 
   4   8   7        5.16        3.69      0.14 o 
   5   8   7        9.17        8.71      0.24 o 
   6   8   7        0.83        0.88      0.12 o 
   7   8   7        2.28        2.54      0.18 o 
   8   8   7        0.05       -0.08      0.19 o 
   9   8   7        0.11        0.09      0.20 o 
  -5   9   7        0.19       -0.12      0.21 o 
  -4   9   7        0.06        0.11      0.13 o 
  -3   9   7        0.18       -0.09      0.12 o 
  -2   9   7        0.86        0.28      0.11 o 
  -1   9   7        4.57        3.76      0.16 o 
   0   9   7       44.88       45.31      0.46 o 
   1   9   7        1.96        1.70      0.09 o 
   2   9   7        3.89        3.33      0.13 o 
   3   9   7        1.26        0.74      0.08 o 
   4   9   7        9.38        9.14      0.18 o 
   5   9   7        4.46        4.74      0.25 o 
   6   9   7        0.49        0.19      0.14 o 
   7   9   7        1.56        1.19      0.16 o 
   8   9   7        0.64        0.40      0.22 o 
  -4  10   7        0.15        0.00      0.15 o 
  -3  10   7        2.19        3.24      0.18 o 
  -2  10   7        0.82        1.20      0.16 o 
  -1  10   7        8.28        6.62      0.24 o 
   0  10   7        3.14        2.77      0.15 o 
   1  10   7        1.23        0.85      0.11 o 
   2  10   7        0.37        0.43      0.09 o 
   3  10   7        7.71        7.95      0.18 o 
   4  10   7        9.74        9.56      0.21 o 
   5  10   7       14.88       14.19      0.38 o 
   6  10   7        4.07        4.12      0.26 o 
   7  10   7        0.88        2.02      0.18 o 
   8  10   7        0.00        0.06      0.21 o 
  -3  11   7        0.49        0.43      0.19 o 
  -2  11   7        0.73        0.73      0.18 o 
  -1  11   7        4.23        4.71      0.25 o 
   0  11   7        3.06        2.89      0.17 o 
   1  11   7        0.17        0.48      0.15 o 
   2  11   7        0.25        0.38      0.11 o 
   3  11   7        1.65        1.75      0.13 o 
   4  11   7        0.03       -0.08      0.10 o 
   5  11   7        0.95        0.49      0.17 o 
   6  11   7        2.42        1.98      0.20 o 
   7  11   7        0.19        0.34      0.17 o 
  -2  12   7        0.20        0.09      0.19 o 
  -1  12   7        0.75        0.73      0.18 o 
   0  12   7        5.58        6.88      0.31 o 
   1  12   7        2.95        3.04      0.20 o 
   2  12   7        3.93        3.59      0.21 o 
   3  12   7        0.59        0.36      0.13 o 
   4  12   7        3.53        3.28      0.20 o 
   5  12   7        0.00       -0.10      0.18 o 
   6  12   7        0.11        0.22      0.19 o 
  -1  13   7        1.18        1.50      0.21 o 
   0  13   7        0.93        0.44      0.25 o 
   1  13   7        0.01       -0.18      0.18 o 
   2  13   7        2.30        1.44      0.19 o 
   3  13   7        0.26       -0.06      0.16 o 
   4  13   7        0.64        0.39      0.16 o 
   5  13   7        0.02        0.02      0.21 o 
   2  14   7        0.69        0.71      0.19 o 
   3  14   7        0.01       -0.11      0.28 o 
  -3 -11   8        0.85        1.10      0.20 o 
  -2 -11   8        0.56        0.80      0.13 o 
  -1 -11   8        0.01       -0.14      0.14 o 
   0 -11   8        1.45        1.69      0.19 o 
   1 -11   8       14.23       17.46      0.43 o 
   2 -11   8        1.62        2.02      0.27 o 
  -5 -10   8        0.00       -0.16      0.16 o 
  -4 -10   8        0.00        0.01      0.16 o 
  -3 -10   8        0.43        0.69      0.17 o 
  -2 -10   8        3.89        4.20      0.19 o 
  -1 -10   8        1.71        1.98      0.16 o 
   0 -10   8        1.75        1.62      0.17 o 
   1 -10   8       19.52       26.70      0.49 o 
   2 -10   8       27.22       35.10      0.57 o 
   3 -10   8        0.05       -0.16      0.16 o 
   4 -10   8        0.62        0.97      0.18 o 
  -5  -9   8        0.07        0.04      0.14 o 
  -4  -9   8        0.03        0.15      0.15 o 
  -3  -9   8        4.50        4.61      0.27 o 
  -2  -9   8        6.27        6.29      0.20 o 
  -1  -9   8        7.07        7.78      0.21 o 
   0  -9   8        1.07        0.89      0.13 o 
   1  -9   8        1.68        0.84      0.12 o 
   2  -9   8        4.07        5.38      0.21 o 
   3  -9   8        2.15        2.41      0.17 o 
   4  -9   8        4.68        6.58      0.27 o 
   5  -9   8        1.27        1.39      0.18 o 
  -6  -8   8        0.20        0.68      0.15 o 
  -5  -8   8        0.15        0.24      0.14 o 
  -4  -8   8        1.06        1.40      0.16 o 
  -3  -8   8        5.95        6.82      0.22 o 
  -2  -8   8        3.34        2.98      0.14 o 
  -1  -8   8        0.45        0.55      0.09 o 
   0  -8   8        2.65        2.50      0.13 o 
   1  -8   8        0.40        0.64      0.10 o 
   2  -8   8        2.93        2.26      0.12 o 
   3  -8   8        1.13        1.31      0.15 o 
   4  -8   8        8.31        9.99      0.28 o 
   5  -8   8        2.85        3.15      0.17 o 
   6  -8   8        0.74        0.88      0.20 o 
  -6  -7   8        1.85        2.71      0.19 o 
  -5  -7   8        0.01        0.06      0.12 o 
  -4  -7   8       11.67        9.77      0.30 o 
  -3  -7   8        7.17        7.90      0.22 o 
  -2  -7   8        0.22        0.14      0.07 o 
  -1  -7   8        4.09        3.24      0.12 o 
   0  -7   8        0.19        0.15      0.06 o 
   1  -7   8        4.80        3.78      0.13 o 
   2  -7   8        0.71        1.10      0.09 o 
   3  -7   8        0.51        0.75      0.10 o 
   4  -7   8       15.27       17.56      0.29 o 
   5  -7   8        4.12        3.99      0.18 o 
   6  -7   8        3.33        3.53      0.27 o 
  -7  -6   8        0.96        0.72      0.19 o 
  -6  -6   8        7.12        9.04      0.28 o 
  -5  -6   8        6.70        6.81      0.24 o 
  -4  -6   8        0.51        0.32      0.11 o 
  -3  -6   8        0.12        0.19      0.08 o 
  -2  -6   8        0.60        0.39      0.07 o 
  -1  -6   8       13.94       11.53      0.18 o 
   0  -6   8       37.47       29.38      0.28 o 
   1  -6   8       14.65       12.99      0.19 o 
   2  -6   8        5.13        3.84      0.11 o 
   3  -6   8       13.24       13.31      0.21 o 
   4  -6   8        2.77        2.00      0.10 o 
   5  -6   8        0.62        0.58      0.10 o 
   6  -6   8        0.03       -0.16      0.16 o 
   7  -6   8        0.03        0.12      0.17 o 
  -7  -5   8        0.17       -0.17      0.17 o 
  -6  -5   8        0.37        0.18      0.12 o 
  -5  -5   8        2.88        3.50      0.19 o 
  -4  -5   8        4.27        4.25      0.17 o 
  -3  -5   8       30.25       30.55      0.37 o 
  -2  -5   8       16.76       14.21      0.20 o 
  -1  -5   8       22.68       24.08      0.26 o 
   0  -5   8       11.70        7.04      0.12 o 
   1  -5   8        4.44        2.78      0.09 o 
   2  -5   8        0.59        0.61      0.06 o 
   3  -5   8        0.50        0.18      0.07 o 
   4  -5   8        2.24        2.59      0.13 o 
   5  -5   8        1.80        2.30      0.12 o 
   6  -5   8        0.35       -0.04      0.15 o 
   7  -5   8        3.09        3.93      0.25 o 
  -7  -4   8        0.00       -0.16      0.16 o 
  -6  -4   8        0.12        0.10      0.11 o 
  -5  -4   8        1.22        1.32      0.11 o 
  -4  -4   8        0.04        0.20      0.09 o 
  -3  -4   8       44.19       44.77      0.44 o 
  -2  -4   8       10.25        9.65      0.16 o 
  -1  -4   8       44.34       42.12      0.37 o 
   0  -4   8      114.81      114.20      0.83 o 
   1  -4   8        7.58        5.86      0.10 o 
   2  -4   8       12.64        9.98      0.14 o 
   3  -4   8        2.05        1.58      0.07 o 
   4  -4   8       72.85       72.65      0.65 o 
   5  -4   8        2.30        2.18      0.10 o 
   6  -4   8        1.93        2.48      0.21 o 
   7  -4   8        4.46        5.38      0.26 o 
   8  -4   8        2.67        3.99      0.26 o 
  -7  -3   8        0.09       -0.07      0.16 o 
  -6  -3   8        1.04        1.10      0.12 o 
  -5  -3   8        1.64        1.43      0.11 o 
  -4  -3   8        1.04        1.25      0.11 o 
  -3  -3   8       55.29       52.56      0.47 o 
  -2  -3   8       88.94       85.87      0.73 o 
  -1  -3   8        0.70        0.18      0.05 o 
   0  -3   8        0.25        0.30      0.04 o 
   1  -3   8        7.22        6.70      0.10 o 
   2  -3   8      209.10      197.51      1.39 o 
   3  -3   8      198.22      191.13      1.39 o 
   4  -3   8        1.89        1.42      0.08 o 
   5  -3   8       10.16       10.99      0.18 o 
   6  -3   8        0.04        0.15      0.12 o 
   7  -3   8        0.49        0.34      0.14 o 
   8  -3   8        7.12        9.85      0.32 o 
  -7  -2   8        4.20        4.31      0.30 o 
  -6  -2   8        3.37        3.94      0.20 o 
  -5  -2   8        4.15        4.49      0.18 o 
  -4  -2   8        4.18        4.90      0.19 o 
  -3  -2   8        0.01       -0.26      0.26 o 
  -2  -2   8       38.27       36.27      0.33 o 
  -1  -2   8       23.73       22.57      0.21 o 
   0  -2   8      184.07      182.18      1.28 o 
   1  -2   8       10.04       11.10      0.12 o 
   2  -2   8        6.56        5.64      0.11 o 
   3  -2   8      632.15      626.05      4.39 o 
   4  -2   8        0.51       -0.12      0.12 o 
   5  -2   8        0.00       -0.06      0.06 o 
   6  -2   8        0.20        0.24      0.10 o 
   7  -2   8        1.32        1.06      0.13 o 
   8  -2   8        6.79        9.63      0.30 o 
  -7  -1   8        6.93        7.43      0.34 o 
  -6  -1   8        0.59        0.77      0.12 o 
  -5  -1   8       19.64       21.84      0.34 o 
  -4  -1   8        0.44        0.47      0.09 o 
  -3  -1   8        0.06        0.21      0.06 o 
  -2  -1   8        3.25        3.61      0.09 o 
  -1  -1   8      116.05      126.79      0.95 o 
   0  -1   8       14.28       12.03      0.14 o 
   1  -1   8        0.03       -0.04      0.04 o 
   2  -1   8        8.27        7.04      0.10 o 
   3  -1   8       32.57       33.82      0.29 o 
   4  -1   8       24.83       22.57      0.24 o 
   5  -1   8        4.63        3.83      0.11 o 
   6  -1   8        1.34        1.49      0.11 o 
   7  -1   8        0.10       -0.02      0.11 o 
   8  -1   8        0.00        0.05      0.13 o 
   9  -1   8        0.80        0.52      0.26 o 
  -6   0   8        1.31        0.97      0.16 o 
  -5   0   8        2.80        3.09      0.15 o 
  -4   0   8        0.50        0.67      0.09 o 
  -3   0   8       24.97       26.67      0.28 o 
  -2   0   8        2.60        2.59      0.09 o 
  -1   0   8      103.01      110.81      0.83 o 
   0   0   8        0.73        1.64      0.06 o 
   1   0   8        0.70        1.29      0.05 o 
   2   0   8        3.10        2.25      0.08 o 
   3   0   8        0.24        0.03      0.04 o 
   4   0   8        7.91        8.65      0.13 o 
   5   0   8       72.11       63.22      0.64 o 
   6   0   8        9.49        7.45      0.19 o 
   7   0   8        0.12        0.06      0.10 o 
   8   0   8        7.69        9.23      0.27 o 
   9   0   8        0.22        0.56      0.21 o 
  -5   1   8        2.07        1.53      0.15 o 
  -4   1   8        2.17        2.01      0.14 o 
  -3   1   8       14.00       14.23      0.20 o 
  -2   1   8        4.37        5.73      0.11 o 
  -1   1   8       11.39       15.12      0.17 o 
   0   1   8       13.91       15.22      0.17 o 
   1   1   8        3.29        4.13      0.08 o 
   2   1   8        0.00        0.04      0.05 o 
   3   1   8        0.06        0.30      0.04 o 
   4   1   8       22.60       20.68      0.22 o 
   5   1   8       62.55       60.75      0.63 o 
   6   1   8       76.56       66.58      0.84 o 
   7   1   8        0.82        1.11      0.11 o 
   8   1   8        3.37        3.23      0.19 o 
   9   1   8        0.12        0.12      0.18 o 
  -7   2   8        0.10        0.10      0.19 o 
  -6   2   8        0.06       -0.02      0.18 o 
  -5   2   8        1.10        0.88      0.35 o 
  -4   2   8        5.41        6.34      0.40 o 
  -3   2   8        1.46        1.16      0.08 o 
  -2   2   8       31.58       27.32      0.29 o 
  -1   2   8        7.85        6.78      0.10 o 
   0   2   8       11.54       12.24      0.14 o 
   1   2   8      224.40      237.50      1.77 o 
   2   2   8      323.96      339.79      2.52 o 
   3   2   8      132.12      133.33      1.15 o 
   4   2   8        0.84        0.74      0.05 o 
   5   2   8        3.28        3.60      0.11 o 
   6   2   8        8.69        6.38      0.17 o 
   7   2   8        4.33        5.75      0.19 o 
   8   2   8        0.18        0.17      0.15 o 
   9   2   8        0.39        0.55      0.17 o 
  -7   3   8        0.61        0.74      0.17 o 
  -6   3   8        0.12        0.27      0.14 o 
  -5   3   8        0.13       -0.03      0.17 o 
  -4   3   8        0.57        0.47      0.25 o 
  -3   3   8        0.24       -0.08      0.08 o 
  -2   3   8        5.61        5.71      0.19 o 
  -1   3   8        4.56        4.84      0.13 o 
   0   3   8        7.95        7.82      0.11 o 
   1   3   8        0.69        0.74      0.05 o 
   2   3   8      114.27      111.72      0.89 o 
   3   3   8      327.43      361.68      2.77 o 
   4   3   8        0.82        1.85      0.10 o 
   5   3   8        0.11        0.18      0.06 o 
   6   3   8        0.89        0.67      0.08 o 
   7   3   8        8.06        7.45      0.22 o 
   8   3   8        0.10        0.17      0.15 o 
   9   3   8        1.45        1.75      0.19 o 
  -7   4   8        0.26        0.38      0.19 o 
  -6   4   8        5.46        6.86      0.28 o 
  -5   4   8        0.13       -0.01      0.12 o 
  -4   4   8        3.14        3.61      0.15 o 
  -3   4   8        1.66        1.56      0.11 o 
  -2   4   8      107.25      105.16      1.08 o 
  -1   4   8       11.12        9.90      0.20 o 
   0   4   8        7.47        7.09      0.13 o 
   1   4   8       96.07       98.09      0.81 o 
   2   4   8        4.96        5.37      0.12 o 
   3   4   8        0.62        0.45      0.06 o 
   4   4   8       22.60       22.55      0.26 o 
   5   4   8        8.77        8.14      0.17 o 
   6   4   8        0.42        0.42      0.08 o 
   7   4   8        0.13       -0.09      0.09 o 
   8   4   8        1.77        1.45      0.18 o 
   9   4   8        0.92        1.43      0.18 o 
  -6   5   8        5.78        7.96      0.31 o 
  -5   5   8        1.62        1.81      0.17 o 
  -4   5   8        0.28        0.32      0.11 o 
  -3   5   8        6.60        6.53      0.15 o 
  -2   5   8       25.30       28.33      0.30 o 
  -1   5   8      232.02      232.03      1.69 o 
   0   5   8        4.12        5.45      0.11 o 
   1   5   8        3.86        3.11      0.10 o 
   2   5   8        3.00        1.92      0.08 o 
   3   5   8        0.00        0.03      0.06 o 
   4   5   8      184.24      188.98      1.66 o 
   5   5   8        0.48        0.95      0.12 o 
   6   5   8        2.12        2.58      0.14 o 
   7   5   8        9.69        9.80      0.25 o 
   8   5   8        1.24        1.52      0.18 o 
   9   5   8        0.06        0.12      0.16 o 
  -6   6   8        2.65        3.28      0.25 o 
  -5   6   8        3.96        6.36      0.29 o 
  -4   6   8        0.07        0.21      0.12 o 
  -3   6   8        5.77        4.96      0.16 o 
  -2   6   8        5.29        5.04      0.15 o 
  -1   6   8        1.96        1.71      0.08 o 
   0   6   8        0.63        0.52      0.06 o 
   1   6   8        0.11        0.03      0.06 o 
   2   6   8       62.35       60.78      0.49 o 
   3   6   8       74.47       82.49      0.72 o 
   4   6   8       62.96       64.73      0.58 o 
   5   6   8       45.79       46.08      0.63 o 
   6   6   8       12.22       12.19      0.25 o 
   7   6   8        7.56        7.59      0.24 o 
   8   6   8        0.56        0.27      0.16 o 
   9   6   8        0.07        0.05      0.17 o 
  -6   7   8        0.03        0.35      0.21 o 
  -5   7   8        5.06        6.88      0.32 o 
  -4   7   8        1.07        0.90      0.14 o 
  -3   7   8        2.61        2.72      0.13 o 
  -2   7   8        4.04        3.43      0.13 o 
  -1   7   8        5.25        5.45      0.13 o 
   0   7   8       11.64       11.82      0.17 o 
   1   7   8       11.98       12.80      0.17 o 
   2   7   8        6.05        6.15      0.12 o 
   3   7   8        7.72        7.02      0.15 o 
   4   7   8       43.48       46.78      0.44 o 
   5   7   8       12.35        9.56      0.25 o 
   6   7   8        0.68        1.04      0.12 o 
   7   7   8        2.87        3.15      0.20 o 
   8   7   8        4.58        5.72      0.34 o 
   9   7   8        0.00        0.09      0.19 o 
  -5   8   8        0.03        0.14      0.20 o 
  -4   8   8        0.77        0.74      0.15 o 
  -3   8   8        2.26        2.04      0.13 o 
  -2   8   8        0.77        0.44      0.10 o 
  -1   8   8        2.53        2.38      0.10 o 
   0   8   8        0.37        0.40      0.09 o 
   1   8   8       16.54       18.99      0.22 o 
   2   8   8       15.22       15.56      0.21 o 
   3   8   8        7.79        7.14      0.16 o 
   4   8   8        1.88        1.54      0.09 o 
   5   8   8        5.00        6.34      0.22 o 
   6   8   8        0.59        0.66      0.13 o 
   7   8   8        5.46        6.53      0.26 o 
   8   8   8        4.63        6.21      0.38 o 
  -4   9   8        0.07       -0.15      0.15 o 
  -3   9   8        2.72        3.02      0.16 o 
  -2   9   8        0.03       -0.11      0.11 o 
  -1   9   8        0.00       -0.12      0.12 o 
   0   9   8        7.12        7.00      0.18 o 
   1   9   8        1.27        1.59      0.10 o 
   2   9   8        0.02        0.06      0.08 o 
   3   9   8        1.59        1.52      0.10 o 
   4   9   8        0.02       -0.08      0.08 o 
   5   9   8       11.05       11.16      0.33 o 
   6   9   8       16.84       19.51      0.43 o 
   7   9   8        4.17        4.74      0.27 o 
   8   9   8        0.98        1.00      0.24 o 
  -4  10   8        0.30        0.10      0.17 o 
  -3  10   8        1.95        2.32      0.20 o 
  -2  10   8        0.95        0.97      0.16 o 
  -1  10   8        0.07       -0.05      0.13 o 
   0  10   8        0.11        0.54      0.12 o 
   1  10   8        0.13       -0.10      0.10 o 
   2  10   8        0.36        0.21      0.10 o 
   3  10   8        3.93        3.78      0.15 o 
   4  10   8        0.77        0.77      0.10 o 
   5  10   8        0.85        1.12      0.17 o 
   6  10   8        1.97        2.05      0.19 o 
   7  10   8        0.00        0.14      0.16 o 
   8  10   8        0.12       -0.02      0.23 o 
  -3  11   8        0.31        0.22      0.19 o 
  -2  11   8        0.44        0.22      0.17 o 
  -1  11   8        1.34        1.52      0.18 o 
   0  11   8        2.06        2.15      0.15 o 
   1  11   8        0.99        0.88      0.16 o 
   2  11   8        2.60        3.20      0.21 o 
   3  11   8        0.07        0.05      0.11 o 
   4  11   8        1.21        1.00      0.12 o 
   5  11   8        0.39        0.16      0.17 o 
   6  11   8        1.70        1.24      0.20 o 
   7  11   8        0.01        0.05      0.17 o 
  -2  12   8        0.04       -0.12      0.19 o 
  -1  12   8        0.18        0.59      0.18 o 
   0  12   8        7.98       10.69      0.35 o 
   1  12   8        5.71        7.09      0.31 o 
   2  12   8        0.51        0.55      0.16 o 
   3  12   8        7.31        7.81      0.24 o 
   4  12   8        0.01       -0.07      0.14 o 
   5  12   8        0.33        0.13      0.18 o 
   6  12   8        0.00        0.29      0.19 o 
   0  13   8        0.83        1.25      0.27 o 
   1  13   8        1.69        1.63      0.21 o 
   2  13   8        0.00       -0.17      0.17 o 
   3  13   8        1.66        1.40      0.18 o 
   4  13   8        0.04       -0.05      0.15 o 
   5  13   8        0.00       -0.02      0.21 o 
  -2 -11   9        0.00       -0.05      0.12 o 
  -1 -11   9        0.46        0.53      0.16 o 
   0 -11   9        6.37        7.06      0.30 o 
   1 -11   9        0.01       -0.18      0.18 o 
   2 -11   9        0.11       -0.21      0.31 o 
  -4 -10   9        0.01       -0.16      0.16 o 
  -3 -10   9        0.16        0.46      0.17 o 
  -2 -10   9        0.13        0.18      0.12 o 
  -1 -10   9        4.00        5.52      0.25 o 
   0 -10   9       10.07       12.51      0.34 o 
   1 -10   9        7.59       11.55      0.36 o 
   2 -10   9        0.94        1.79      0.20 o 
   3 -10   9        1.04        1.34      0.18 o 
  -5  -9   9        0.57        0.73      0.16 o 
  -4  -9   9        0.21        0.34      0.16 o 
  -3  -9   9        0.63        0.88      0.17 o 
  -2  -9   9        8.90        8.79      0.23 o 
  -1  -9   9        0.54        0.49      0.12 o 
   0  -9   9        0.41        0.84      0.14 o 
   1  -9   9        1.52        1.88      0.17 o 
   2  -9   9        0.13        0.38      0.15 o 
   3  -9   9        0.11        0.00      0.15 o 
   4  -9   9        0.02       -0.09      0.15 o 
  -5  -8   9        0.46        0.50      0.14 o 
  -4  -8   9        0.24        0.61      0.15 o 
  -3  -8   9       14.33       17.53      0.43 o 
  -2  -8   9        5.28        6.58      0.20 o 
  -1  -8   9       14.74       16.51      0.27 o 
   0  -8   9        2.02        1.78      0.14 o 
   1  -8   9        0.30       -0.08      0.09 o 
   2  -8   9        0.21        0.13      0.10 o 
   3  -8   9       10.91       12.02      0.29 o 
   4  -8   9        2.75        2.50      0.17 o 
   5  -8   9        0.29        0.51      0.15 o 
  -6  -7   9        0.83        1.18      0.15 o 
  -5  -7   9        1.07        1.07      0.15 o 
  -4  -7   9        0.00        0.06      0.13 o 
  -3  -7   9        0.64        0.69      0.11 o 
  -2  -7   9        2.62        3.91      0.14 o 
  -1  -7   9        3.72        3.35      0.13 o 
   0  -7   9        5.94        5.94      0.15 o 
   1  -7   9        6.09        6.73      0.16 o 
   2  -7   9        5.72        5.12      0.17 o 
   3  -7   9       13.68       15.74      0.32 o 
   4  -7   9        4.26        4.23      0.20 o 
   5  -7   9        0.20        0.12      0.12 o 
   6  -7   9        0.22        0.23      0.18 o 
  -6  -6   9        0.84        1.51      0.15 o 
  -5  -6   9        2.79        3.60      0.22 o 
  -4  -6   9        1.52        1.37      0.14 o 
  -3  -6   9        1.48        1.40      0.11 o 
  -2  -6   9        0.18        0.08      0.07 o 
  -1  -6   9       28.10       25.61      0.29 o 
   0  -6   9        0.09        0.09      0.06 o 
   1  -6   9        2.78        1.40      0.09 o 
   2  -6   9        0.04       -0.07      0.07 o 
   3  -6   9        0.42        0.56      0.09 o 
   4  -6   9        3.44        3.79      0.17 o 
   5  -6   9        0.77        0.55      0.11 o 
   6  -6   9        0.29        0.34      0.17 o 
   7  -6   9        0.04        0.02      0.18 o 
  -7  -5   9        0.71        0.54      0.20 o 
  -6  -5   9        5.89        6.25      0.25 o 
  -5  -5   9        0.38        0.81      0.13 o 
  -4  -5   9        0.10        0.08      0.10 o 
  -3  -5   9        0.82        0.67      0.09 o 
  -2  -5   9        7.34        6.50      0.14 o 
  -1  -5   9       19.68       19.73      0.24 o 
   0  -5   9        1.78        0.45      0.06 o 
   1  -5   9        4.57        3.86      0.11 o 
   2  -5   9       14.87       14.03      0.18 o 
   3  -5   9        0.83        0.61      0.08 o 
   4  -5   9        5.25        6.20      0.15 o 
   5  -5   9       12.64       13.27      0.23 o 
   6  -5   9        0.34        0.32      0.15 o 
   7  -5   9        0.00       -0.16      0.16 o 
  -7  -4   9        0.10       -0.13      0.18 o 
  -6  -4   9        0.79        0.48      0.13 o 
  -5  -4   9        0.10       -0.03      0.11 o 
  -4  -4   9       21.04       19.27      0.33 o 
  -3  -4   9        3.26        2.40      0.13 o 
  -2  -4   9        4.63        3.81      0.12 o 
  -1  -4   9       91.77       86.87      0.73 o 
   0  -4   9       30.87       28.71      0.27 o 
   1  -4   9       55.97       43.66      0.37 o 
   2  -4   9       44.43       42.91      0.37 o 
   3  -4   9       25.05       23.97      0.24 o 
   4  -4   9        0.01       -0.08      0.08 o 
   5  -4   9       21.51       23.40      0.29 o 
   6  -4   9       13.92       16.07      0.38 o 
   7  -4   9        0.09       -0.15      0.15 o 
   8  -4   9        0.07       -0.04      0.17 o 
  -7  -3   9        0.01       -0.17      0.17 o 
  -6  -3   9        0.22        0.16      0.12 o 
  -5  -3   9        4.07        3.73      0.20 o 
  -4  -3   9      123.38      119.56      1.45 o 
  -3  -3   9       16.26       16.42      0.22 o 
  -2  -3   9       40.32       41.57      0.39 o 
  -1  -3   9        0.61        0.71      0.08 o 
   0  -3   9        0.70        0.02      0.05 o 
   1  -3   9       14.33       13.25      0.14 o 
   2  -3   9       36.37       36.97      0.32 o 
   3  -3   9       18.14       17.66      0.20 o 
   4  -3   9       27.84       28.50      0.31 o 
   5  -3   9       15.60       16.80      0.23 o 
   6  -3   9        0.87        1.08      0.14 o 
   7  -3   9        0.12        0.22      0.15 o 
   8  -3   9        0.08       -0.16      0.16 o 
  -7  -2   9        0.00       -0.07      0.17 o 
  -6  -2   9        0.48        0.09      0.12 o 
  -5  -2   9        1.96        1.92      0.13 o 
  -4  -2   9       16.00       13.17      0.31 o 
  -3  -2   9       79.61       77.61      0.70 o 
  -2  -2   9       13.65       14.70      0.19 o 
  -1  -2   9        3.13        3.89      0.09 o 
   0  -2   9        0.55        0.74      0.05 o 
   1  -2   9        7.00        9.67      0.12 o 
   2  -2   9        0.01       -0.08      0.08 o 
   3  -2   9      203.26      199.88      1.45 o 
   4  -2   9        0.59        0.27      0.07 o 
   5  -2   9       11.03       11.29      0.17 o 
   6  -2   9       14.15       15.04      0.34 o 
   7  -2   9        0.07        0.07      0.13 o 
   8  -2   9       10.33       12.11      0.35 o 
  -7  -1   9        0.38        0.34      0.18 o 
  -6  -1   9        1.50        1.30      0.13 o 
  -5  -1   9        1.24        1.47      0.12 o 
  -4  -1   9        0.09       -0.13      0.13 o 
  -2  -1   9        2.80        3.26      0.10 o 
  -1  -1   9        3.10        2.59      0.08 o 
   0  -1   9        9.88        9.14      0.12 o 
   1  -1   9        3.25        2.84      0.08 o 
   2  -1   9       27.42       29.16      0.26 o 
   3  -1   9       40.08       34.14      0.31 o 
   4  -1   9       65.61       57.39      0.51 o 
   5  -1   9        2.69        1.89      0.08 o 
   6  -1   9        7.91        7.20      0.21 o 
   7  -1   9        2.91        3.34      0.21 o 
   8  -1   9        8.53       10.53      0.32 o 
   9  -1   9       12.05       14.84      0.57 o 
  -6   0   9        1.04        0.98      0.18 o 
  -5   0   9        0.23       -0.10      0.10 o 
  -4   0   9        3.30        3.40      0.16 o 
  -3   0   9        1.45        1.37      0.08 o 
  -2   0   9        6.95        7.09      0.14 o 
  -1   0   9      178.10      181.80      1.41 o 
   0   0   9       39.20       47.43      0.38 o 
   1   0   9       36.07       37.45      0.30 o 
   2   0   9      112.45      110.65      0.82 o 
   3   0   9       17.61       16.73      0.17 o 
   4   0   9       12.20        8.34      0.14 o 
   5   0   9        0.01        0.07      0.06 o 
   6   0   9       18.51       15.69      0.29 o 
   7   0   9        2.10        1.71      0.13 o 
   8   0   9        3.40        4.34      0.23 o 
   9   0   9        6.77        7.41      0.41 o 
  -5   1   9        0.30        0.06      0.15 o 
  -4   1   9        0.58        0.39      0.09 o 
  -3   1   9       41.29       46.00      0.48 o 
  -2   1   9        2.10        2.11      0.10 o 
  -1   1   9       95.86      104.26      0.86 o 
   0   1   9        4.74        3.22      0.09 o 
   1   1   9      119.62      135.97      1.04 o 
   2   1   9        3.78        6.49      0.11 o 
   3   1   9        0.48        0.27      0.05 o 
   4   1   9        2.26        1.28      0.06 o 
   5   1   9       33.91       33.19      0.34 o 
   6   1   9        2.65        1.32      0.11 o 
   7   1   9        0.54        0.41      0.10 o 
   8   1   9        0.83        0.73      0.14 o 
   9   1   9        0.74        0.62      0.21 o 
  -7   2   9        0.19        0.33      0.14 o 
  -6   2   9        0.25        0.15      0.20 o 
  -4   2   9       11.84       10.93      0.50 o 
  -3   2   9        5.66        4.18      0.13 o 
  -2   2   9       98.45       99.92      0.84 o 
  -1   2   9        3.55        3.37      0.09 o 
   0   2   9       12.33       14.27      0.15 o 
   1   2   9        7.43       10.86      0.17 o 
   2   2   9      169.59      170.40      1.33 o 
   3   2   9        2.95        3.47      0.09 o 
   4   2   9        0.22        0.11      0.05 o 
   5   2   9       27.42       23.70      0.31 o 
   6   2   9        0.63        0.79      0.10 o 
   7   2   9        1.70        2.70      0.16 o 
   8   2   9        0.65        0.77      0.13 o 
   9   2   9        0.02        0.09      0.18 o 
  -7   3   9        0.78        0.99      0.18 o 
  -6   3   9        0.19        0.41      0.14 o 
  -5   3   9        0.19        0.33      0.19 o 
  -4   3   9        0.07        0.35      0.27 o 
  -3   3   9       34.03       33.14      0.49 o 
  -2   3   9        0.85        0.74      0.12 o 
  -1   3   9        6.07        7.33      0.16 o 
   0   3   9        3.10        2.42      0.08 o 
   1   3   9       67.50       71.36      0.53 o 
   2   3   9      230.13      258.27      1.91 o 
   3   3   9      111.80      123.25      1.02 o 
   4   3   9        4.75        5.53      0.12 o 
   5   3   9       17.06       15.56      0.23 o 
   6   3   9        9.06        8.50      0.21 o 
   7   3   9        1.29        1.34      0.11 o 
   8   3   9        0.28        0.39      0.17 o 
   9   3   9        0.62        0.48      0.18 o 
  -6   4   9        0.81        1.21      0.18 o 
  -5   4   9        0.31        0.47      0.14 o 
  -4   4   9        0.08        0.12      0.12 o 
  -3   4   9       30.40       31.27      0.41 o 
  -2   4   9       16.01       17.52      0.33 o 
  -1   4   9       28.27       28.62      0.37 o 
   0   4   9        7.73        7.71      0.14 o 
   1   4   9        0.00       -0.05      0.05 o 
   2   4   9        1.25        0.66      0.08 o 
   3   4   9       39.86       38.71      0.35 o 
   4   4   9       25.46       27.84      0.28 o 
   5   4   9        2.73        2.24      0.13 o 
   6   4   9        0.72        0.60      0.09 o 
   7   4   9        1.33        1.50      0.12 o 
   8   4   9        4.79        5.10      0.31 o 
   9   4   9        2.82        3.97      0.30 o 
  -6   5   9        0.41        0.60      0.19 o 
  -5   5   9        0.08       -0.12      0.16 o 
  -4   5   9        0.31        0.60      0.11 o 
  -3   5   9       26.59       26.72      0.33 o 
  -2   5   9       58.12       59.37      0.54 o 
  -1   5   9       64.10       58.46      0.57 o 
   0   5   9        4.61        4.25      0.13 o 
   1   5   9       10.54        9.95      0.16 o 
   2   5   9       31.42       33.05      0.36 o 
   3   5   9        2.78        3.29      0.12 o 
   4   5   9       13.62       14.10      0.21 o 
   5   5   9       20.73       21.15      0.34 o 
   6   5   9        0.53        0.51      0.09 o 
   7   5   9        5.56        5.67      0.22 o 
   8   5   9        0.74        0.37      0.18 o 
   9   5   9        3.45        4.09      0.32 o 
  -6   6   9        0.14        0.20      0.20 o 
  -5   6   9        0.02        0.23      0.18 o 
  -4   6   9        0.69        0.55      0.13 o 
  -3   6   9        1.49        1.52      0.11 o 
  -2   6   9       41.99       40.05      0.43 o 
  -1   6   9        6.98        6.72      0.15 o 
   0   6   9       63.04       58.75      0.49 o 
   1   6   9        7.02        7.14      0.13 o 
   2   6   9       15.52       15.77      0.19 o 
   3   6   9        0.17       -0.05      0.07 o 
   4   6   9       70.68       73.31      0.71 o 
   5   6   9       69.97       70.88      0.81 o 
   6   6   9        8.87        9.54      0.24 o 
   7   6   9        4.57        4.49      0.22 o 
   8   6   9        0.00       -0.17      0.17 o 
   9   6   9        0.08        0.06      0.18 o 
  -5   7   9        0.44        0.63      0.21 o 
  -4   7   9        0.10        0.20      0.14 o 
  -3   7   9        4.51        4.79      0.18 o 
  -2   7   9        4.87        3.70      0.14 o 
  -1   7   9        0.05        0.18      0.07 o 
   0   7   9       34.91       34.69      0.33 o 
   1   7   9        4.43        4.54      0.12 o 
   2   7   9        1.29        0.95      0.07 o 
   3   7   9       40.16       40.09      0.40 o 
   4   7   9        0.45        0.21      0.08 o 
   5   7   9       29.75       28.60      0.46 o 
   6   7   9        0.38        0.31      0.12 o 
   7   7   9        1.28        1.61      0.15 o 
   8   7   9        0.75        1.33      0.21 o 
   9   7   9        0.97        1.74      0.23 o 
  -5   8   9        1.07        1.93      0.23 o 
  -4   8   9        0.20        0.04      0.15 o 
  -3   8   9        1.29        0.93      0.13 o 
  -2   8   9        4.45        4.29      0.18 o 
  -1   8   9        0.36        0.29      0.10 o 
   0   8   9       56.14       55.28      0.56 o 
   1   8   9       18.24       19.42      0.23 o 
   2   8   9        0.00       -0.05      0.07 o 
   3   8   9       25.07       26.01      0.30 o 
   4   8   9        2.45        1.66      0.10 o 
   5   8   9        5.77        5.27      0.26 o 
   6   8   9        0.09        0.02      0.13 o 
   7   8   9        0.00       -0.07      0.13 o 
   8   8   9        1.35        0.98      0.22 o 
  -4   9   9        0.01       -0.14      0.17 o 
  -3   9   9        0.10       -0.02      0.13 o 
  -2   9   9        0.27       -0.01      0.12 o 
  -1   9   9        0.30       -0.13      0.13 o 
   0   9   9        0.05        0.05      0.10 o 
   1   9   9       53.78       53.05      0.58 o 
   2   9   9        0.29        0.44      0.09 o 
   3   9   9        0.15        0.06      0.09 o 
   4   9   9        0.56        0.27      0.09 o 
   5   9   9       12.82       13.58      0.37 o 
   6   9   9        0.74        0.81      0.16 o 
   7   9   9        0.68        0.95      0.17 o 
   8   9   9        0.05        0.23      0.23 o 
  -3  10   9        0.06       -0.07      0.18 o 
  -2  10   9        3.21        3.65      0.23 o 
  -1  10   9        0.07        0.12      0.14 o 
   0  10   9        4.31        4.20      0.20 o 
   1  10   9        0.31        0.31      0.12 o 
   2  10   9        3.12        2.47      0.13 o 
   3  10   9        0.63        0.57      0.11 o 
   4  10   9        2.25        2.31      0.12 o 
   5  10   9        0.55        0.31      0.16 o 
   6  10   9        3.09        3.13      0.24 o 
   7  10   9        0.55        0.73      0.18 o 
  -3  11   9        0.01       -0.19      0.19 o 
  -2  11   9        0.87        0.56      0.18 o 
  -1  11   9        3.41        3.80      0.24 o 
   0  11   9        0.86        1.21      0.15 o 
   1  11   9        3.98        4.39      0.26 o 
   2  11   9        0.11        0.17      0.14 o 
   3  11   9        0.36        0.52      0.12 o 
   4  11   9        0.03       -0.10      0.11 o 
   5  11   9        0.95        0.83      0.18 o 
   6  11   9        0.02       -0.18      0.18 o 
   7  11   9        0.22        0.25      0.18 o 
  -1  12   9        0.20        0.18      0.18 o 
   0  12   9        0.73        1.27      0.25 o 
   1  12   9        0.37        0.62      0.18 o 
   2  12   9        0.00       -0.05      0.16 o 
   3  12   9        0.00       -0.08      0.13 o 
   4  12   9        0.43        0.30      0.13 o 
   5  12   9        1.40        1.42      0.21 o 
   6  12   9        1.24        1.86      0.23 o 
   0  13   9        1.29        1.76      0.28 o 
   1  13   9        0.44       -0.01      0.19 o 
   2  13   9        0.05       -0.18      0.18 o 
   3  13   9        0.12        0.13      0.17 o 
   4  13   9        0.05       -0.07      0.16 o 
   5  13   9        1.24        1.69      0.25 o 
  -1 -11  10        0.33        0.68      0.17 o 
   0 -11  10        0.01       -0.17      0.17 o 
  -3 -10  10        0.03       -0.07      0.17 o 
  -2 -10  10        0.57        0.63      0.12 o 
  -1 -10  10        0.14        0.26      0.15 o 
   0 -10  10        4.36        5.50      0.29 o 
   1 -10  10        0.11       -0.18      0.18 o 
   2 -10  10        0.09        0.22      0.23 o 
   3 -10  10        1.00        1.34      0.19 o 
  -4  -9  10        1.70        2.60      0.20 o 
  -3  -9  10        1.89        2.24      0.19 o 
  -2  -9  10        2.42        3.70      0.19 o 
  -1  -9  10        0.00       -0.06      0.11 o 
   0  -9  10        4.71        5.74      0.26 o 
   1  -9  10       19.74       24.77      0.47 o 
   2  -9  10        1.91        1.85      0.19 o 
   3  -9  10        0.00       -0.01      0.16 o 
   4  -9  10        0.18       -0.08      0.15 o 
  -5  -8  10        0.01       -0.07      0.14 o 
  -4  -8  10        4.93        4.83      0.27 o 
  -3  -8  10        5.71        7.18      0.30 o 
  -2  -8  10        0.13       -0.01      0.10 o 
  -1  -8  10        0.74        0.26      0.11 o 
   0  -8  10        1.20        1.17      0.14 o 
   1  -8  10        0.01        0.02      0.12 o 
   2  -8  10        3.22        3.86      0.19 o 
   3  -8  10        0.00        0.01      0.14 o 
   4  -8  10        0.62        1.16      0.17 o 
   5  -8  10        0.11       -0.04      0.15 o 
  -5  -7  10        0.50        0.63      0.14 o 
  -4  -7  10        1.06        0.70      0.15 o 
  -3  -7  10        7.60        6.78      0.28 o 
  -2  -7  10        0.64        0.54      0.10 o 
  -1  -7  10        1.15        1.32      0.11 o 
   0  -7  10        0.10        0.14      0.09 o 
   1  -7  10        0.34        0.57      0.10 o 
   2  -7  10        6.91        6.58      0.19 o 
   3  -7  10        7.81        9.44      0.27 o 
   4  -7  10        0.59        0.62      0.15 o 
   5  -7  10        0.09        0.14      0.12 o 
   6  -7  10        0.33        0.49      0.19 o 
  -6  -6  10        0.04       -0.14      0.14 o 
  -5  -6  10        0.23        0.03      0.13 o 
  -4  -6  10        0.14        0.00      0.12 o 
  -3  -6  10        3.59        3.86      0.18 o 
  -2  -6  10        1.17        1.10      0.09 o 
  -1  -6  10       10.85       11.65      0.19 o 
   0  -6  10        0.19        0.19      0.08 o 
   1  -6  10        0.92        1.53      0.09 o 
   2  -6  10        0.00       -0.08      0.08 o 
   3  -6  10       23.59       25.84      0.42 o 
   4  -6  10       12.10       13.18      0.26 o 
   5  -6  10        5.93        6.82      0.21 o 
   6  -6  10        0.05       -0.17      0.17 o 
  -6  -5  10        0.14        0.03      0.14 o 
  -5  -5  10        0.47        0.60      0.14 o 
  -4  -5  10        0.43        0.14      0.11 o 
  -3  -5  10        0.22        0.16      0.09 o 
  -2  -5  10        0.16        0.03      0.07 o 
  -1  -5  10        3.13        2.33      0.10 o 
   0  -5  10       54.58       54.13      0.46 o 
   1  -5  10        4.71        4.48      0.13 o 
   2  -5  10        0.88        0.34      0.08 o 
   3  -5  10        0.91        0.57      0.08 o 
   4  -5  10        1.32        1.05      0.10 o 
   5  -5  10        0.52        0.95      0.11 o 
   6  -5  10        1.01        0.85      0.17 o 
   7  -5  10        1.28        1.65      0.20 o 
  -6  -4  10        0.52        0.16      0.13 o 
  -5  -4  10        0.01       -0.02      0.12 o 
  -4  -4  10        1.69        1.85      0.14 o 
  -3  -4  10        2.01        2.16      0.13 o 
  -2  -4  10       12.38       10.58      0.17 o 
  -1  -4  10       44.02       35.97      0.37 o 
   0  -4  10        8.42        6.45      0.13 o 
   1  -4  10       28.64       25.13      0.25 o 
   2  -4  10        0.14        0.05      0.06 o 
   3  -4  10        0.09        0.10      0.07 o 
   4  -4  10        2.30        2.26      0.11 o 
   5  -4  10       11.64       12.79      0.23 o 
   6  -4  10        3.42        3.60      0.24 o 
   7  -4  10        0.04       -0.16      0.16 o 
  -7  -3  10        0.01       -0.16      0.18 o 
  -6  -3  10        0.33        0.45      0.14 o 
  -5  -3  10        0.74        1.05      0.13 o 
  -4  -3  10        4.81        5.81      0.22 o 
  -3  -3  10        6.14        6.82      0.16 o 
  -2  -3  10       14.30       12.80      0.18 o 
  -1  -3  10        0.08       -0.08      0.08 o 
   0  -3  10       51.65       48.00      0.40 o 
   1  -3  10        0.01       -0.06      0.06 o 
   2  -3  10        1.49        0.98      0.07 o 
   3  -3  10       27.68       25.31      0.25 o 
   4  -3  10        8.27        8.68      0.17 o 
   5  -3  10        0.13        0.17      0.08 o 
   6  -3  10        0.56        0.66      0.15 o 
   7  -3  10        5.07        6.80      0.28 o 
   8  -3  10        0.82        0.35      0.17 o 
  -7  -2  10        0.08       -0.18      0.18 o 
  -6  -2  10        0.16        0.10      0.13 o 
  -5  -2  10        1.57        2.54      0.18 o 
  -4  -2  10        8.86        9.62      0.28 o 
  -3  -2  10       37.13       40.87      0.41 o 
  -2  -2  10       12.07       12.74      0.18 o 
  -1  -2  10        0.07        0.14      0.06 o 
   0  -2  10        1.56        1.75      0.07 o 
   1  -2  10       27.52       26.43      0.23 o 
   2  -2  10      273.38      269.05      1.94 o 
   3  -2  10       12.65       11.08      0.15 o 
   4  -2  10        1.04        0.52      0.08 o 
   5  -2  10       27.13       27.67      0.31 o 
   6  -2  10        3.28        3.56      0.22 o 
   7  -2  10        6.29        8.11      0.28 o 
   8  -2  10        1.55        2.23      0.19 o 
  -7  -1  10        0.19        0.32      0.19 o 
  -6  -1  10        0.01       -0.12      0.12 o 
  -5  -1  10        0.78        0.50      0.13 o 
  -4  -1  10        1.84        1.03      0.13 o 
  -3  -1  10        1.62        1.29      0.09 o 
  -2  -1  10        5.46        5.34      0.13 o 
  -1  -1  10       26.40       25.36      0.25 o 
   0  -1  10       80.13       80.30      0.60 o 
   1  -1  10        0.90        1.16      0.05 o 
   2  -1  10      504.48      502.84      3.44 o 
   3  -1  10       50.62       49.19      0.42 o 
   4  -1  10       65.32       65.22      0.58 o 
   5  -1  10        2.26        1.78      0.08 o 
   6  -1  10        0.18        0.00      0.12 o 
   7  -1  10        0.10        0.02      0.13 o 
   8  -1  10        0.29        0.32      0.17 o 
  -6   0  10        1.69        1.60      0.20 o 
  -5   0  10        0.21       -0.01      0.12 o 
  -4   0  10        1.22        1.28      0.12 o 
  -3   0  10        3.24        3.92      0.14 o 
  -2   0  10        0.20       -0.02      0.06 o 
  -1   0  10       23.96       21.78      0.23 o 
   0   0  10        8.91        8.45      0.12 o 
   1   0  10        1.71        1.46      0.06 o 
   2   0  10       13.65        8.40      0.13 o 
   3   0  10       96.70       94.67      0.72 o 
   4   0  10       24.32       22.61      0.25 o 
   5   0  10       12.90       11.65      0.17 o 
   6   0  10        5.67        5.03      0.19 o 
   7   0  10        4.13        4.03      0.22 o 
   8   0  10        0.49        0.73      0.17 o 
   9   0  10        3.93        3.87      0.42 o 
  -5   1  10        1.33        1.48      0.19 o 
  -4   1  10        0.26        0.14      0.10 o 
  -3   1  10        5.56        7.33      0.15 o 
  -2   1  10        0.46        0.44      0.07 o 
  -1   1  10       19.56       19.64      0.22 o 
   0   1  10      130.00      130.07      1.03 o 
   1   1  10        1.15        1.03      0.05 o 
   2   1  10        5.44        6.43      0.12 o 
   3   1  10        0.00       -0.05      0.05 o 
   4   1  10        3.04        1.33      0.08 o 
   5   1  10       31.62       27.38      0.29 o 
   6   1  10        5.39        4.67      0.18 o 
   7   1  10        7.36        8.36      0.25 o 
   8   1  10        2.32        2.35      0.19 o 
   9   1  10        0.35       -0.04      0.23 o 
  -4   2  10        0.89        0.73      0.40 o 
  -3   2  10       16.49       16.18      0.23 o 
  -2   2  10        1.41        1.70      0.08 o 
  -1   2  10        0.00       -0.05      0.05 o 
   0   2  10        3.50        2.37      0.09 o 
   1   2  10        4.94        5.08      0.10 o 
   2   2  10        5.95        6.83      0.12 o 
   3   2  10      103.76      100.99      0.85 o 
   4   2  10        0.18        0.10      0.06 o 
   5   2  10       45.04       38.32      0.40 o 
   6   2  10        0.52        0.62      0.10 o 
   7   2  10        7.26        6.61      0.23 o 
   8   2  10        8.87        8.38      0.27 o 
   9   2  10        1.93        2.13      0.24 o 
  -6   3  10        0.56        0.66      0.15 o 
  -3   3  10        1.40        1.49      0.15 o 
  -2   3  10        3.20        2.38      0.14 o 
  -1   3  10       11.71       12.09      0.20 o 
   0   3  10       19.34       23.86      0.24 o 
   1   3  10        2.71        2.34      0.10 o 
   2   3  10        9.75       11.79      0.15 o 
   3   3  10       33.36       34.06      0.34 o 
   4   3  10        2.01        1.73      0.09 o 
   5   3  10        7.45        7.00      0.17 o 
   6   3  10        0.09       -0.09      0.09 o 
   7   3  10        1.34        0.87      0.12 o 
   8   3  10        0.48        0.00      0.13 o 
   9   3  10        0.22        0.22      0.20 o 
  -6   4  10        0.06        0.25      0.16 o 
  -5   4  10        0.23        0.24      0.15 o 
  -4   4  10        0.99        0.79      0.14 o 
  -3   4  10        0.23        0.46      0.11 o 
  -2   4  10        0.03       -0.12      0.12 o 
  -1   4  10        0.12        0.40      0.09 o 
   0   4  10       39.19       38.23      0.43 o 
   1   4  10       12.80       13.29      0.17 o 
   2   4  10       51.58       48.14      0.43 o 
   3   4  10        8.10        8.04      0.14 o 
   4   4  10        6.69        7.52      0.14 o 
   5   4  10        0.02       -0.07      0.07 o 
   6   4  10        1.11        0.93      0.10 o 
   7   4  10        6.71        7.51      0.24 o 
   8   4  10        6.83        8.50      0.27 o 
   9   4  10        0.08        0.30      0.19 o 
  -6   5  10        0.05        0.74      0.20 o 
  -5   5  10        0.14        0.29      0.16 o 
  -4   5  10        0.06        0.28      0.14 o 
  -3   5  10        7.94        9.01      0.19 o 
  -2   5  10       27.77       29.59      0.36 o 
  -1   5  10        0.02        0.25      0.08 o 
   0   5  10       38.93       40.26      0.48 o 
   1   5  10       31.10       30.81      0.33 o 
   2   5  10        4.83        5.00      0.13 o 
   3   5  10       38.59       35.68      0.39 o 
   4   5  10       17.28       17.91      0.24 o 
   5   5  10       16.42       15.78      0.27 o 
   6   5  10        2.20        1.86      0.14 o 
   7   5  10        2.38        2.18      0.16 o 
   8   5  10        9.57       10.31      0.29 o 
   9   5  10        1.06        1.43      0.22 o 
  -5   6  10        0.08        0.26      0.19 o 
  -4   6  10        0.26        0.29      0.17 o 
  -3   6  10        0.24        0.48      0.10 o 
  -2   6  10       46.29       44.32      0.44 o 
  -1   6  10        6.46        6.67      0.15 o 
   0   6  10        4.12        4.45      0.13 o 
   1   6  10        8.74        9.91      0.16 o 
   2   6  10        1.50        1.58      0.08 o 
   3   6  10       17.16       18.73      0.26 o 
   4   6  10        6.14        6.86      0.17 o 
   5   6  10        3.74        3.85      0.18 o 
   6   6  10        0.62        0.92      0.12 o 
   7   6  10        0.03        0.06      0.12 o 
   8   6  10        0.01       -0.13      0.13 o 
   9   6  10        0.63        0.59      0.21 o 
  -5   7  10        1.20        1.86      0.22 o 
  -4   7  10        0.67        0.53      0.15 o 
  -3   7  10        1.13        1.21      0.13 o 
  -2   7  10        1.20        0.75      0.11 o 
  -1   7  10        5.79        5.28      0.15 o 
   0   7  10        4.54        5.33      0.15 o 
   1   7  10        0.00        0.05      0.07 o 
   2   7  10        1.58        1.79      0.08 o 
   3   7  10       11.65       11.82      0.22 o 
   4   7  10       19.97       21.20      0.29 o 
   5   7  10       14.73       15.38      0.27 o 
   6   7  10        3.04        3.28      0.22 o 
   7   7  10        0.98        0.99      0.14 o 
   8   7  10        0.31        0.17      0.14 o 
  -4   8  10        3.04        3.81      0.24 o 
  -3   8  10        0.77        0.63      0.13 o 
  -2   8  10        0.12       -0.12      0.12 o 
  -1   8  10        0.80        0.06      0.13 o 
   0   8  10        0.40        0.82      0.10 o 
   1   8  10        6.10        6.74      0.17 o 
   2   8  10        0.40        0.72      0.09 o 
   3   8  10        4.55        5.30      0.16 o 
   4   8  10        9.23        7.76      0.18 o 
   5   8  10        0.18        0.15      0.11 o 
   6   8  10        1.34        0.66      0.15 o 
   7   8  10        1.66        1.80      0.17 o 
   8   8  10        0.03       -0.15      0.15 o 
  -4   9  10        0.80        0.86      0.22 o 
  -3   9  10        0.02       -0.14      0.14 o 
  -2   9  10        0.04       -0.15      0.15 o 
  -1   9  10        0.03       -0.14      0.14 o 
   0   9  10        1.10        1.11      0.12 o 
   1   9  10        0.55        0.72      0.11 o 
   2   9  10        0.46        0.58      0.10 o 
   3   9  10        4.99        3.85      0.16 o 
   4   9  10        3.03        2.51      0.12 o 
   5   9  10        0.08        0.13      0.16 o 
   6   9  10        1.85        2.02      0.19 o 
   7   9  10        0.25        0.50      0.17 o 
   8   9  10        0.12        0.23      0.17 o 
  -3  10  10        0.02       -0.18      0.18 o 
  -2  10  10        0.82        1.47      0.18 o 
  -1  10  10        0.27        0.29      0.15 o 
   0  10  10        1.60        1.37      0.14 o 
   1  10  10        0.31        0.00      0.12 o 
   2  10  10        1.57        1.79      0.16 o 
   3  10  10        0.65        0.27      0.11 o 
   4  10  10        0.58        0.24      0.11 o 
   5  10  10        0.01       -0.16      0.16 o 
   6  10  10       12.29       12.71      0.39 o 
   7  10  10        2.77        3.19      0.25 o 
  -2  11  10        0.12        0.16      0.19 o 
  -1  11  10        0.17        0.25      0.17 o 
   0  11  10        1.13        0.85      0.15 o 
   1  11  10        1.22        1.04      0.18 o 
   2  11  10        0.00       -0.08      0.15 o 
   3  11  10        2.55        2.58      0.15 o 
   4  11  10        0.70        0.47      0.12 o 
   5  11  10        0.36        0.07      0.18 o 
   6  11  10        0.87        0.57      0.20 o 
   7  11  10        3.54        3.29      0.26 o 
  -1  12  10        1.02        1.23      0.20 o 
   0  12  10        0.00       -0.06      0.24 o 
   1  12  10        0.50        0.28      0.18 o 
   2  12  10        0.07       -0.05      0.17 o 
   3  12  10        1.26        1.28      0.18 o 
   4  12  10        5.02        5.58      0.23 o 
   5  12  10        0.24        0.32      0.20 o 
   6  12  10        0.64        0.71      0.21 o 
   1  13  10        0.70        0.59      0.21 o 
   2  13  10        0.90        0.97      0.20 o 
   3  13  10        0.30        0.20      0.18 o 
   4  13  10        0.16        0.22      0.16 o 
  -2 -10  11        0.02       -0.07      0.12 o 
  -1 -10  11        1.21        1.54      0.17 o 
   0 -10  11        1.11        1.64      0.19 o 
   1 -10  11        2.77        3.37      0.23 o 
   2 -10  11        5.57        8.34      0.43 o 
  -3  -9  11        0.21        0.13      0.16 o 
  -2  -9  11        0.04        0.13      0.11 o 
  -1  -9  11        0.20        0.36      0.15 o 
   0  -9  11        0.01        0.41      0.18 o 
   1  -9  11        8.39       10.76      0.36 o 
   2  -9  11        1.31        1.30      0.25 o 
   3  -9  11        2.71        3.71      0.23 o 
  -4  -8  11        0.04       -0.08      0.15 o 
  -3  -8  11        0.52        0.50      0.16 o 
  -2  -8  11        0.33        0.23      0.11 o 
  -1  -8  11        0.32        0.42      0.12 o 
   0  -8  11        1.59        1.98      0.16 o 
   1  -8  11        3.99        4.79      0.26 o 
   2  -8  11       10.19       13.95      0.29 o 
   3  -8  11        0.78        0.73      0.16 o 
   4  -8  11        1.47        1.95      0.18 o 
  -5  -7  11        0.00        0.00      0.14 o 
  -4  -7  11        1.17        1.79      0.17 o 
  -3  -7  11        1.25        1.49      0.17 o 
  -2  -7  11        3.61        4.06      0.18 o 
  -1  -7  11        0.00       -0.09      0.09 o 
   0  -7  11        0.12        0.04      0.12 o 
   1  -7  11        0.93        0.76      0.11 o 
   2  -7  11        7.95        9.01      0.23 o 
   3  -7  11        2.80        3.53      0.23 o 
   4  -7  11        6.76        8.18      0.28 o 
   5  -7  11        0.54        0.69      0.16 o 
  -5  -6  11        2.60        3.82      0.24 o 
  -4  -6  11        1.21        1.24      0.15 o 
  -3  -6  11        4.87        5.74      0.26 o 
  -2  -6  11        0.00       -0.08      0.08 o 
  -1  -6  11        2.38        3.18      0.14 o 
   0  -6  11        0.86        1.07      0.10 o 
   1  -6  11        0.79        0.52      0.09 o 
   2  -6  11       17.73       19.14      0.31 o 
   3  -6  11        5.35        5.81      0.24 o 
   4  -6  11        1.35        1.39      0.15 o 
   5  -6  11        0.41        0.22      0.12 o 
   6  -6  11        0.47        0.67      0.18 o 
  -6  -5  11        0.79        1.22      0.16 o 
  -5  -5  11        1.22        1.52      0.16 o 
  -4  -5  11        4.76        5.53      0.24 o 
  -3  -5  11        2.70        2.16      0.13 o 
  -2  -5  11        0.12        0.15      0.08 o 
  -1  -5  11       16.74       13.57      0.21 o 
   0  -5  11        5.05        5.44      0.15 o 
   1  -5  11        0.13        0.10      0.08 o 
   2  -5  11        0.01       -0.06      0.08 o 
   3  -5  11        7.89        9.85      0.24 o 
   4  -5  11        3.20        2.83      0.15 o 
   5  -5  11        0.00        0.00      0.11 o 
   6  -5  11        0.09       -0.16      0.16 o 
   7  -5  11        0.23        0.12      0.18 o 
  -6  -4  11        1.06        0.86      0.15 o 
  -5  -4  11        4.62        5.58      0.25 o 
  -4  -4  11        1.24        0.84      0.13 o 
  -3  -4  11        0.67        0.46      0.10 o 
  -2  -4  11        5.31        5.47      0.14 o 
  -1  -4  11        4.91        4.39      0.14 o 
   0  -4  11       61.58       58.38      0.49 o 
   1  -4  11        0.24        0.06      0.07 o 
   2  -4  11        1.23        0.99      0.08 o 
   3  -4  11        5.28        4.44      0.14 o 
   4  -4  11        0.12        0.05      0.09 o 
   5  -4  11        0.36        0.19      0.10 o 
   6  -4  11        0.12        0.18      0.15 o 
   7  -4  11        0.27       -0.03      0.17 o 
  -6  -3  11        0.15       -0.14      0.14 o 
  -5  -3  11       11.03       10.87      0.31 o 
  -4  -3  11        1.03        1.56      0.14 o 
  -3  -3  11       10.63       10.47      0.21 o 
  -2  -3  11        0.14        0.07      0.07 o 
  -1  -3  11        0.28       -0.04      0.07 o 
   0  -3  11        0.22       -0.06      0.06 o 
   1  -3  11       19.96       21.13      0.23 o 
   2  -3  11        5.61        5.98      0.12 o 
   3  -3  11        1.10        1.24      0.08 o 
   4  -3  11        0.42        0.41      0.08 o 
   5  -3  11        1.20        1.27      0.11 o 
   6  -3  11        3.94        4.49      0.25 o 
   7  -3  11        0.76        0.66      0.17 o 
   8  -3  11        0.01       -0.17      0.17 o 
  -6  -2  11        0.35        0.10      0.14 o 
  -5  -2  11       19.02       20.98      0.44 o 
  -4  -2  11        5.59        6.62      0.25 o 
  -3  -2  11       40.14       40.98      0.53 o 
  -2  -2  11        1.46        1.27      0.08 o 
  -1  -2  11        6.17        5.99      0.13 o 
   0  -2  11       28.71       30.65      0.29 o 
   1  -2  11        0.22        0.55      0.07 o 
   2  -2  11        4.74        3.91      0.11 o 
   3  -2  11        2.96        3.06      0.11 o 
   4  -2  11        0.44        0.35      0.08 o 
   5  -2  11        0.09       -0.07      0.08 o 
   6  -2  11        0.25        0.35      0.14 o 
   7  -2  11        3.79        4.87      0.26 o 
   8  -2  11        1.43        1.82      0.19 o 
  -6  -1  11        0.03       -0.06      0.14 o 
  -5  -1  11        4.28        3.26      0.23 o 
  -4  -1  11       17.32       19.12      0.40 o 
  -3  -1  11       22.94       22.41      0.30 o 
  -2  -1  11       42.31       44.38      0.46 o 
  -1  -1  11        0.26        0.18      0.06 o 
   0  -1  11       24.55       24.56      0.24 o 
   1  -1  11        2.09        1.87      0.07 o 
   2  -1  11      131.07      130.70      1.02 o 
   3  -1  11       42.54       41.64      0.36 o 
   4  -1  11        1.29        0.87      0.08 o 
   5  -1  11        1.65        1.01      0.09 o 
   6  -1  11        4.44        4.45      0.23 o 
   7  -1  11        3.13        3.75      0.24 o 
   8  -1  11        4.69        6.83      0.30 o 
  -6   0  11        0.45        0.29      0.19 o 
  -5   0  11        0.74        0.50      0.14 o 
  -4   0  11        0.10       -0.18      0.18 o 
  -3   0  11        4.48        3.75      0.15 o 
  -2   0  11       37.89       37.08      0.41 o 
  -1   0  11       11.41       10.32      0.17 o 
   0   0  11        0.22        0.37      0.06 o 
   1   0  11       49.25       48.00      0.37 o 
   3   0  11      106.84      102.34      0.78 o 
   4   0  11        1.71        1.45      0.08 o 
   5   0  11       23.94       23.81      0.28 o 
   6   0  11        3.20        3.51      0.21 o 
   7   0  11        0.06        0.19      0.13 o 
   8   0  11       19.16       24.87      0.52 o 
  -5   1  11        3.02        2.49      0.28 o 
  -4   1  11        0.15       -0.12      0.12 o 
  -3   1  11        3.31        2.60      0.11 o 
  -2   1  11       88.76       98.98      0.97 o 
  -1   1  11        7.36        6.86      0.15 o 
   0   1  11        0.21        0.24      0.06 o 
   1   1  11       44.39       44.60      0.37 o 
   2   1  11        6.95        6.33      0.13 o 
   3   1  11        9.65        9.44      0.15 o 
   4   1  11        0.68        0.35      0.07 o 
   5   1  11       14.30       14.38      0.20 o 
   6   1  11       15.58       14.46      0.33 o 
   7   1  11        2.26        2.80      0.21 o 
   8   1  11        4.76        5.02      0.27 o 
   9   1  11        1.02        0.36      0.26 o 
  -3   2  11        6.04        6.07      0.17 o 
  -2   2  11       12.25       10.68      0.18 o 
  -1   2  11       50.24       50.15      0.43 o 
   0   2  11       20.20       18.92      0.22 o 
   1   2  11        0.83        0.44      0.05 o 
   2   2  11        3.05        2.07      0.09 o 
   3   2  11       61.17       59.39      0.53 o 
   4   2  11        2.02        1.67      0.08 o 
   5   2  11       24.51       20.17      0.26 o 
   6   2  11        0.64        0.07      0.11 o 
   7   2  11        0.00        0.14      0.13 o 
   8   2  11        2.10        2.39      0.18 o 
   9   2  11        1.71        1.07      0.25 o 
  -6   3  11        0.10       -0.03      0.15 o 
  -3   3  11        0.12       -0.09      0.14 o 
  -2   3  11       15.56       15.40      0.32 o 
  -1   3  11        0.33        0.03      0.07 o 
   0   3  11        1.66        1.62      0.08 o 
   1   3  11        3.40        3.17      0.10 o 
   2   3  11        1.78        1.18      0.07 o 
   3   3  11        3.24        2.04      0.09 o 
   4   3  11        3.14        2.64      0.11 o 
   5   3  11        1.92        1.35      0.09 o 
   6   3  11       11.33        8.94      0.24 o 
   7   3  11        0.03       -0.09      0.12 o 
   8   3  11        1.22        1.07      0.15 o 
   9   3  11        0.76        0.62      0.22 o 
  -6   4  11        0.00       -0.05      0.16 o 
  -5   4  11        0.64        0.65      0.17 o 
  -3   4  11        3.59        3.85      0.21 o 
  -2   4  11       11.69       11.39      0.29 o 
  -1   4  11        2.45        2.21      0.14 o 
   0   4  11        9.28       10.43      0.21 o 
   1   4  11       26.78       27.97      0.28 o 
   2   4  11        1.82        1.34      0.07 o 
   3   4  11       54.93       53.66      0.48 o 
   4   4  11        5.11        3.97      0.12 o 
   5   4  11        0.76        0.47      0.07 o 
   6   4  11        0.06        0.04      0.10 o 
   7   4  11        0.31        0.45      0.13 o 
   8   4  11        2.06        1.66      0.16 o 
   9   4  11        2.56        2.47      0.26 o 
  -5   5  11        0.57        0.94      0.18 o 
  -4   5  11        0.05        0.16      0.15 o 
  -3   5  11        4.12        4.52      0.18 o 
  -2   5  11        7.75        9.06      0.21 o 
  -1   5  11        2.94        3.26      0.16 o 
   0   5  11        8.71        8.86      0.18 o 
   1   5  11        2.06        2.28      0.11 o 
   2   5  11        1.16        1.09      0.08 o 
   3   5  11       11.38       10.44      0.20 o 
   4   5  11        7.12        7.64      0.17 o 
   5   5  11        0.39        0.44      0.10 o 
   6   5  11        3.79        3.85      0.20 o 
   7   5  11        0.00       -0.10      0.12 o 
   8   5  11        0.34        0.64      0.14 o 
   9   5  11        0.50        0.60      0.21 o 
  -5   6  11        0.19        0.49      0.20 o 
  -4   6  11        0.12        0.37      0.18 o 
  -3   6  11        1.78        1.80      0.13 o 
  -2   6  11       12.36       12.14      0.24 o 
  -1   6  11        1.17        0.55      0.09 o 
   0   6  11        1.19        1.07      0.10 o 
   1   6  11        1.89        1.84      0.10 o 
   2   6  11        2.51        2.52      0.12 o 
   3   6  11       30.76       31.91      0.38 o 
   4   6  11       15.85       15.97      0.26 o 
   5   6  11        0.23        0.22      0.11 o 
   6   6  11        5.38        6.33      0.25 o 
   7   6  11        0.22        0.23      0.13 o 
   8   6  11        0.01       -0.14      0.14 o 
  -5   7  11        0.10        0.54      0.21 o 
  -4   7  11        1.22        1.96      0.21 o 
  -3   7  11        0.24        0.00      0.13 o 
  -2   7  11        3.59        4.47      0.19 o 
  -1   7  11       36.42       33.09      0.38 o 
   0   7  11        5.76        6.54      0.17 o 
   1   7  11        1.37        1.19      0.09 o 
   2   7  11        0.27        0.31      0.07 o 
   3   7  11       18.21       18.83      0.29 o 
   4   7  11       80.92       86.41      0.82 o 
   5   7  11        0.43        0.77      0.12 o 
   6   7  11        9.19        9.32      0.30 o 
   7   7  11        1.31        1.12      0.16 o 
   8   7  11        2.44        2.77      0.21 o 
  -4   8  11        0.22        0.27      0.21 o 
  -3   8  11        3.05        3.29      0.18 o 
  -2   8  11        0.10       -0.13      0.13 o 
  -1   8  11        6.63        5.72      0.24 o 
   0   8  11        1.05        0.68      0.11 o 
   1   8  11        8.16        9.55      0.20 o 
   2   8  11        0.07        0.04      0.09 o 
   3   8  11        7.31        8.25      0.19 o 
   4   8  11       10.33       10.44      0.21 o 
   5   8  11        0.52        0.59      0.12 o 
   6   8  11        3.01        2.62      0.19 o 
   7   8  11        0.79        0.80      0.17 o 
   8   8  11        1.20        1.67      0.19 o 
  -3   9  11        1.38        1.67      0.16 o 
  -2   9  11        0.07       -0.16      0.16 o 
  -1   9  11        0.46        0.38      0.15 o 
   0   9  11        0.04        0.11      0.12 o 
   1   9  11        6.33        6.73      0.21 o 
   2   9  11        0.64        0.64      0.14 o 
   3   9  11        0.91        0.47      0.11 o 
   4   9  11       14.41       14.29      0.27 o 
   5   9  11        0.04        0.28      0.17 o 
   6   9  11        4.94        6.30      0.30 o 
   7   9  11        0.49        0.71      0.18 o 
   8   9  11        0.01       -0.11      0.18 o 
  -3  10  11        0.01       -0.17      0.19 o 
  -2  10  11        0.26        0.45      0.18 o 
  -1  10  11        0.24        0.26      0.17 o 
   0  10  11        2.97        2.90      0.17 o 
   1  10  11        7.72        9.47      0.30 o 
   2  10  11        3.16        2.61      0.18 o 
   3  10  11        1.18        0.82      0.13 o 
   4  10  11        0.58        0.33      0.12 o 
   5  10  11        0.17        0.18      0.19 o 
   6  10  11        0.04       -0.08      0.19 o 
   7  10  11        1.88        2.44      0.23 o 
  -2  11  11        0.02        0.08      0.19 o 
  -1  11  11        0.01       -0.17      0.23 o 
   0  11  11        0.20        0.37      0.17 o 
   1  11  11        0.41        0.20      0.18 o 
   2  11  11        0.48        0.21      0.16 o 
   3  11  11        1.18        1.44      0.17 o 
   4  11  11        0.07       -0.03      0.12 o 
   5  11  11        0.22        0.22      0.19 o 
   6  11  11        3.30        3.59      0.28 o 
   0  12  11        0.12        0.35      0.24 o 
   1  12  11        0.09        0.01      0.19 o 
   2  12  11        0.08       -0.12      0.18 o 
   3  12  11        0.56        0.78      0.18 o 
   4  12  11        0.04        0.01      0.13 o 
   5  12  11        0.02        0.09      0.20 o 
   2  13  11        0.24        0.01      0.20 o 
   3  13  11        0.11       -0.04      0.18 o 
  -2  -9  12        0.03        0.02      0.12 o 
  -1  -9  12        4.74        5.66      0.26 o 
   0  -9  12        4.50        5.44      0.29 o 
   1  -9  12        0.96        0.55      0.18 o 
   2  -9  12        0.03       -0.23      0.23 o 
   3  -9  12        1.65        2.00      0.20 o 
  -4  -8  12        0.33       -0.12      0.16 o 
  -3  -8  12        1.16        1.07      0.18 o 
  -2  -8  12        0.23        0.21      0.12 o 
  -1  -8  12        8.63       10.38      0.30 o 
   0  -8  12       29.23       36.02      0.58 o 
   1  -8  12        0.18       -0.17      0.17 o 
   2  -8  12        2.36        1.84      0.19 o 
   3  -8  12        1.14        0.85      0.17 o 
   4  -8  12        0.27        0.32      0.16 o 
  -4  -7  12        0.02        0.08      0.15 o 
  -3  -7  12        0.64        0.82      0.16 o 
  -2  -7  12        1.02        0.77      0.12 o 
  -1  -7  12        0.14       -0.05      0.10 o 
   0  -7  12        0.84        0.80      0.14 o 
   1  -7  12        6.25        8.03      0.27 o 
   2  -7  12        3.44        4.45      0.22 o 
   3  -7  12        0.12       -0.08      0.14 o 
   4  -7  12        0.11       -0.15      0.15 o 
   5  -7  12        1.36        1.59      0.17 o 
  -5  -6  12        1.17        1.33      0.17 o 
  -4  -6  12        0.70        0.24      0.15 o 
  -3  -6  12        5.22        5.39      0.27 o 
  -2  -6  12        6.94        8.48      0.21 o 
  -1  -6  12        0.24        0.13      0.10 o 
   0  -6  12        0.62        0.51      0.12 o 
   1  -6  12        0.28        0.20      0.10 o 
   2  -6  12        0.97        1.29      0.12 o 
   3  -6  12        4.32        4.91      0.24 o 
   4  -6  12        0.09       -0.11      0.14 o 
   5  -6  12        0.45        0.27      0.15 o 
   6  -6  12        0.56        0.42      0.15 o 
  -5  -5  12        2.33        3.24      0.24 o 
  -4  -5  12        0.03       -0.10      0.13 o 
  -3  -5  12        0.06       -0.13      0.13 o 
  -2  -5  12        0.47        0.61      0.09 o 
  -1  -5  12        3.89        3.14      0.14 o 
   0  -5  12        0.37        0.42      0.09 o 
   1  -5  12        7.65        7.33      0.18 o 
   2  -5  12        1.61        1.37      0.11 o 
   3  -5  12        8.69        9.58      0.28 o 
   4  -5  12        2.88        3.12      0.17 o 
   5  -5  12        1.26        0.80      0.12 o 
   6  -5  12        0.02       -0.03      0.14 o 
  -5  -4  12        1.33        1.10      0.16 o 
  -4  -4  12        0.32        0.16      0.13 o 
  -3  -4  12        2.07        2.28      0.15 o 
  -2  -4  12        3.00        2.80      0.12 o 
  -1  -4  12        2.98        2.15      0.10 o 
   0  -4  12       16.62       17.07      0.24 o 
   1  -4  12        8.00        7.57      0.16 o 
   2  -4  12        0.83        0.71      0.09 o 
   3  -4  12        0.80        0.40      0.11 o 
   4  -4  12        0.98        0.44      0.10 o 
   5  -4  12        3.16        3.26      0.17 o 
   6  -4  12        0.01        0.06      0.13 o 
   7  -4  12        0.38        0.42      0.18 o 
  -6  -3  12        0.27        0.12      0.16 o 
  -5  -3  12        0.25        0.19      0.15 o 
  -4  -3  12        1.56        1.33      0.15 o 
  -3  -3  12        0.71        0.95      0.11 o 
  -2  -3  12        0.48        0.76      0.08 o 
  -1  -3  12        0.23        0.12      0.07 o 
   0  -3  12        6.21        5.02      0.14 o 
   1  -3  12        4.88        6.64      0.16 o 
   2  -3  12        2.23        2.39      0.11 o 
   3  -3  12        3.79        3.43      0.13 o 
   4  -3  12        1.14        0.90      0.09 o 
   5  -3  12       29.64       30.40      0.41 o 
   6  -3  12        0.55        1.17      0.17 o 
   7  -3  12        0.05       -0.04      0.16 o 
  -6  -2  12        0.02       -0.15      0.15 o 
  -5  -2  12        0.50        0.30      0.15 o 
  -4  -2  12        0.34        0.58      0.14 o 
  -3  -2  12        8.62        7.80      0.24 o 
  -2  -2  12        1.08        1.16      0.08 o 
  -1  -2  12        0.05       -0.07      0.07 o 
   0  -2  12        2.96        2.69      0.10 o 
   1  -2  12       50.47       48.85      0.45 o 
   2  -2  12       49.89       47.62      0.41 o 
   3  -2  12        5.87        5.49      0.14 o 
   4  -2  12        9.44        8.50      0.18 o 
   5  -2  12        6.82        7.27      0.18 o 
   6  -2  12       25.96       31.57      0.60 o 
   7  -2  12        0.27        0.32      0.16 o 
   8  -2  12        1.30        1.50      0.19 o 
  -6  -1  12        0.12        0.03      0.15 o 
  -5  -1  12        0.86        0.62      0.16 o 
  -4  -1  12       18.35       18.71      0.41 o 
  -3  -1  12        0.00        0.09      0.10 o 
  -2  -1  12        4.34        4.30      0.14 o 
  -1  -1  12        0.01        0.03      0.07 o 
   0  -1  12        0.20        0.07      0.06 o 
   1  -1  12       89.18       89.34      0.74 o 
   2  -1  12        7.20        8.29      0.15 o 
   3  -1  12       23.98       24.83      0.26 o 
   4  -1  12        1.59        1.34      0.09 o 
   5  -1  12        5.87        6.49      0.16 o 
   6  -1  12        0.20       -0.05      0.15 o 
   7  -1  12        0.74        1.56      0.18 o 
   8  -1  12        0.20        0.13      0.17 o 
  -6   0  12        0.14       -0.07      0.20 o 
  -5   0  12        0.75        0.70      0.16 o 
  -4   0  12        0.66        0.05      0.14 o 
  -3   0  12       13.79       15.03      0.29 o 
  -2   0  12        0.00        0.10      0.08 o 
  -1   0  12        5.63        5.92      0.15 o 
   0   0  12        8.71        8.36      0.14 o 
   1   0  12       65.73       64.60      0.55 o 
   2   0  12       33.64       31.40      0.30 o 
   3   0  12      121.12      118.52      0.95 o 
   4   0  12        0.02       -0.03      0.07 o 
   5   0  12        0.03       -0.07      0.07 o 
   6   0  12        9.01        9.31      0.29 o 
   7   0  12        0.63        0.07      0.15 o 
   8   0  12        8.69       11.19      0.36 o 
  -5   1  12        0.65        0.34      0.20 o 
  -4   1  12        0.02       -0.13      0.13 o 
  -3   1  12        1.58        1.24      0.10 o 
  -2   1  12        0.28        0.66      0.09 o 
  -1   1  12        0.16        0.20      0.07 o 
   0   1  12        0.12       -0.06      0.06 o 
   1   1  12        0.46       -0.06      0.07 o 
   2   1  12       23.80       22.43      0.25 o 
   3   1  12       11.78       10.10      0.16 o 
   4   1  12       39.75       37.07      0.37 o 
   5   1  12        2.13        1.25      0.08 o 
   6   1  12        2.12        2.16      0.16 o 
   7   1  12        0.08        0.10      0.14 o 
   8   1  12        8.93        8.82      0.34 o 
  -3   2  12        0.00       -0.09      0.09 o 
  -2   2  12        1.35        1.22      0.09 o 
  -1   2  12       19.43       16.54      0.22 o 
   0   2  12        5.70        7.23      0.14 o 
   1   2  12        6.98        6.29      0.13 o 
   2   2  12       21.71       21.22      0.24 o 
   3   2  12        1.74        0.81      0.08 o 
   4   2  12       22.39       20.55      0.26 o 
   5   2  12        2.06        1.68      0.09 o 
   6   2  12        2.06        1.82      0.15 o 
   7   2  12        6.15        6.76      0.26 o 
   8   2  12        1.46        1.61      0.19 o 
  -6   3  12        0.15        0.14      0.16 o 
  -3   3  12        4.35        3.25      0.23 o 
  -2   3  12        4.94        6.08      0.24 o 
  -1   3  12        1.02        1.00      0.10 o 
   0   3  12        0.63        0.32      0.07 o 
   1   3  12       21.71       24.70      0.27 o 
   2   3  12        0.98       -0.05      0.07 o 
   3   3  12       23.01       21.85      0.27 o 
   4   3  12       65.24       63.57      0.61 o 
   5   3  12        4.76        4.31      0.14 o 
   6   3  12        2.31        1.43      0.14 o 
   7   3  12        5.47        5.57      0.25 o 
   8   3  12        2.29        2.30      0.19 o 
  -5   4  12        0.06        0.00      0.16 o 
  -3   4  12        0.25        0.05      0.14 o 
  -2   4  12       21.46       20.80      0.40 o 
  -1   4  12        2.71        2.74      0.17 o 
   0   4  12        1.37        1.56      0.11 o 
   1   4  12        6.20        6.00      0.16 o 
   2   4  12        0.01       -0.07      0.07 o 
   3   4  12        8.84        7.41      0.16 o 
   4   4  12       15.32       13.23      0.22 o 
   5   4  12       12.27       11.94      0.19 o 
   6   4  12        0.03        0.00      0.12 o 
   7   4  12        1.27        1.32      0.15 o 
   8   4  12        1.32        0.96      0.16 o 
  -5   5  12        0.03        0.27      0.17 o 
  -4   5  12        1.21        1.38      0.18 o 
  -3   5  12        1.30        1.28      0.12 o 
  -2   5  12        0.69        0.61      0.11 o 
  -1   5  12        7.49        7.69      0.22 o 
   0   5  12        0.33        0.29      0.09 o 
   1   5  12       20.47       18.92      0.30 o 
   2   5  12       23.26       20.99      0.27 o 
   3   5  12        8.79        8.23      0.18 o 
   4   5  12       18.35       18.35      0.29 o 
   5   5  12        0.46        0.21      0.09 o 
   6   5  12        1.88        1.99      0.15 o 
   7   5  12        5.55        6.19      0.26 o 
   8   5  12        0.28       -0.08      0.14 o 
  -5   6  12        0.19        0.66      0.21 o 
  -4   6  12        2.05        2.03      0.20 o 
  -3   6  12       11.56       13.16      0.27 o 
  -2   6  12        0.07        0.15      0.10 o 
  -1   6  12        3.20        3.55      0.16 o 
   0   6  12        0.83        0.74      0.10 o 
   1   6  12       12.31       12.30      0.22 o 
   2   6  12       14.79       13.08      0.20 o 
   3   6  12       22.16       22.55      0.31 o 
   4   6  12       20.35       20.56      0.29 o 
   5   6  12        0.61        1.09      0.11 o 
   6   6  12        0.01        0.21      0.13 o 
   7   6  12        0.97        1.29      0.16 o 
   8   6  12        0.07        0.11      0.15 o 
  -4   7  12        0.63        1.14      0.21 o 
  -3   7  12        8.98        9.85      0.29 o 
  -2   7  12        7.63        8.37      0.23 o 
  -1   7  12        9.88       10.08      0.27 o 
   0   7  12        1.32        1.15      0.11 o 
   1   7  12        6.25        6.44      0.17 o 
   2   7  12        2.30        1.95      0.11 o 
   3   7  12        6.87        7.02      0.19 o 
   4   7  12        1.62        2.76      0.17 o 
   5   7  12        1.45        1.26      0.12 o 
   6   7  12        1.10        1.10      0.16 o 
   7   7  12        1.46        1.33      0.17 o 
   8   7  12        0.31        0.49      0.16 o 
  -4   8  12        0.08        0.32      0.22 o 
  -3   8  12        0.00        0.21      0.15 o 
  -2   8  12        3.83        4.21      0.26 o 
  -1   8  12        0.68        0.58      0.14 o 
   0   8  12        2.39        1.90      0.13 o 
   1   8  12        3.73        4.65      0.20 o 
   2   8  12        2.28        2.09      0.14 o 
   3   8  12        0.96        1.34      0.11 o 
   4   8  12        5.43        6.53      0.19 o 
   5   8  12        6.76        7.03      0.24 o 
   6   8  12        5.26        6.12      0.30 o 
   7   8  12        0.18        0.31      0.17 o 
   8   8  12        0.33        0.34      0.18 o 
  -3   9  12        0.08        0.23      0.19 o 
  -2   9  12        0.79        0.57      0.18 o 
  -1   9  12        0.00        0.05      0.15 o 
   0   9  12        6.84        7.16      0.23 o 
   1   9  12        0.02        0.23      0.12 o 
   2   9  12        9.99       11.55      0.30 o 
   3   9  12        1.00        0.67      0.12 o 
   4   9  12        0.30        0.54      0.12 o 
   5   9  12        6.50        5.70      0.24 o 
   6   9  12        5.64        6.12      0.31 o 
   7   9  12        1.32        1.34      0.20 o 
  -2  10  12        0.14        0.27      0.19 o 
  -1  10  12        0.18        0.03      0.18 o 
   0  10  12        2.68        2.76      0.19 o 
   1  10  12        7.67        9.51      0.32 o 
   2  10  12        1.31        1.11      0.17 o 
   3  10  12        5.77        6.50      0.24 o 
   4  10  12        0.02       -0.12      0.12 o 
   5  10  12        0.36        0.11      0.20 o 
   6  10  12        1.40        1.18      0.22 o 
   7  10  12        1.82        2.29      0.23 o 
  -1  11  12        0.04        0.32      0.19 o 
   0  11  12        0.22        0.39      0.18 o 
   1  11  12        2.40        2.51      0.21 o 
   2  11  12        1.40        1.61      0.19 o 
   3  11  12        0.12       -0.01      0.16 o 
   4  11  12        0.25        0.25      0.13 o 
   5  11  12        0.00       -0.19      0.19 o 
   6  11  12        0.01        0.19      0.20 o 
   0  12  12        0.01        0.25      0.25 o 
   1  12  12        0.16        0.40      0.20 o 
   2  12  12        1.37        1.36      0.21 o 
   3  12  12        0.34        0.30      0.18 o 
   4  12  12        0.09        0.02      0.14 o 
   5  12  12        0.48        1.10      0.23 o 
  -1  -9  13        0.32        0.81      0.17 o 
   0  -9  13        0.04       -0.16      0.16 o 
   1  -9  13        0.47        0.08      0.18 o 
  -3  -8  13        0.31        0.14      0.17 o 
  -2  -8  13        0.18        0.28      0.12 o 
  -1  -8  13        0.36        0.47      0.16 o 
   0  -8  13        3.23        4.97      0.29 o 
   1  -8  13        0.02       -0.16      0.16 o 
   2  -8  13        1.14        0.91      0.23 o 
   3  -8  13        0.69        1.00      0.18 o 
  -3  -7  13        0.14        0.06      0.16 o 
  -2  -7  13        0.00       -0.11      0.11 o 
  -1  -7  13        0.76        0.50      0.13 o 
   0  -7  13        0.15       -0.27      0.27 o 
   1  -7  13       12.34       15.92      0.38 o 
   2  -7  13        0.70       -0.16      0.16 o 
   3  -7  13        1.53        1.45      0.17 o 
   4  -7  13        0.07        0.02      0.15 o 
  -4  -6  13        4.60        5.58      0.28 o 
  -3  -6  13        0.58        0.61      0.16 o 
  -2  -6  13        0.14        0.01      0.11 o 
  -1  -6  13        0.01       -0.10      0.10 o 
   0  -6  13        0.06        0.06      0.12 o 
   1  -6  13        0.04       -0.12      0.13 o 
   2  -6  13        3.59        4.13      0.20 o 
   3  -6  13        7.75        8.37      0.28 o 
   4  -6  13        1.34        1.58      0.17 o 
   5  -6  13        0.55        0.69      0.16 o 
  -5  -5  13        0.59        1.46      0.18 o 
  -4  -5  13        1.13        1.30      0.17 o 
  -3  -5  13        1.88        1.83      0.18 o 
  -2  -5  13        0.37        0.54      0.11 o 
  -1  -5  13        0.12        0.09      0.10 o 
   0  -5  13        3.88        3.49      0.20 o 
   1  -5  13        0.05        0.06      0.10 o 
   2  -5  13        0.09        0.03      0.11 o 
   3  -5  13        8.58        9.59      0.27 o 
   4  -5  13        0.80        0.82      0.14 o 
   5  -5  13        0.03       -0.12      0.12 o 
   6  -5  13        0.48        0.64      0.16 o 
  -5  -4  13        0.11       -0.03      0.15 o 
  -4  -4  13        0.42        0.92      0.16 o 
  -3  -4  13        0.04       -0.13      0.13 o 
  -2  -4  13        0.06       -0.09      0.09 o 
  -1  -4  13        3.27        3.15      0.15 o 
   0  -4  13        6.21        5.94      0.18 o 
   1  -4  13        1.12        0.57      0.10 o 
   2  -4  13        0.47        0.65      0.10 o 
   3  -4  13        9.29        9.93      0.27 o 
   4  -4  13        6.67        7.11      0.21 o 
   5  -4  13        0.10       -0.06      0.11 o 
   6  -4  13        0.49        0.40      0.14 o 
  -5  -3  13        0.44        0.30      0.16 o 
  -4  -3  13        0.46        0.58      0.15 o 
  -3  -3  13        3.13        2.66      0.21 o 
  -2  -3  13        1.95        1.74      0.10 o 
  -1  -3  13        5.09        4.27      0.14 o 
   0  -3  13       35.00       32.67      0.36 o 
   1  -3  13       15.43       15.77      0.23 o 
   2  -3  13        4.66        4.93      0.15 o 
   3  -3  13        0.28        0.10      0.11 o 
   4  -3  13        0.50        0.29      0.10 o 
   5  -3  13        1.79        2.13      0.13 o 
   6  -3  13        0.76        1.10      0.14 o 
   7  -3  13        0.55        0.63      0.18 o 
  -5  -2  13        0.70        0.72      0.17 o 
  -4  -2  13        1.57        1.79      0.17 o 
  -3  -2  13        0.24        0.29      0.11 o 
  -2  -2  13       10.94       10.93      0.20 o 
  -1  -2  13        2.46        1.42      0.09 o 
   0  -2  13        3.59        3.03      0.13 o 
   1  -2  13        7.99        7.85      0.17 o 
   2  -2  13        0.16        0.28      0.08 o 
   3  -2  13        0.31        0.22      0.08 o 
   4  -2  13        4.93        4.71      0.15 o 
   5  -2  13        2.05        1.78      0.13 o 
   6  -2  13        0.07        0.10      0.13 o 
   7  -2  13        0.30        0.11      0.17 o 
  -5  -1  13        0.36        0.13      0.16 o 
  -4  -1  13        6.57        6.62      0.27 o 
  -3  -1  13        0.18        0.34      0.11 o 
  -2  -1  13        0.01       -0.02      0.08 o 
  -1  -1  13        1.72        1.80      0.10 o 
   0  -1  13        0.20       -0.07      0.07 o 
   1  -1  13        4.31        3.99      0.14 o 
   2  -1  13        3.53        3.58      0.13 o 
   3  -1  13        0.60        0.50      0.08 o 
   4  -1  13        1.35        1.44      0.10 o 
   5  -1  13        2.79        1.93      0.11 o 
   6  -1  13        0.61        0.13      0.17 o 
   7  -1  13        1.57        2.88      0.23 o 
   8  -1  13        1.78        2.14      0.21 o 
  -5   0  13        0.28        0.25      0.16 o 
  -4   0  13        5.36        6.78      0.28 o 
  -3   0  13       21.02       24.33      0.40 o 
  -2   0  13        0.03        0.08      0.09 o 
  -1   0  13        0.08        0.14      0.08 o 
   0   0  13        0.51        0.27      0.07 o 
   1   0  13       52.86       52.70      0.50 o 
   2   0  13       66.17       64.83      0.53 o 
   3   0  13       19.67       18.59      0.24 o 
   4   0  13        4.00        3.75      0.13 o 
   5   0  13        0.56        0.32      0.09 o 
   6   0  13        0.93        0.45      0.16 o 
   7   0  13        8.65       12.14      0.36 o 
   8   0  13        3.67        5.31      0.30 o 
  -4   1  13        0.38       -0.15      0.15 o 
  -3   1  13        4.42        3.59      0.20 o 
  -2   1  13        2.21        1.97      0.10 o 
  -1   1  13        4.10        4.88      0.15 o 
   0   1  13        0.01       -0.07      0.07 o 
   1   1  13        6.35        5.63      0.16 o 
   2   1  13       87.70       87.90      0.75 o 
   3   1  13        1.31        1.30      0.09 o 
   4   1  13        0.88        0.82      0.08 o 
   5   1  13        0.03       -0.08      0.08 o 
   6   1  13        2.49        1.80      0.17 o 
   7   1  13       10.56       12.50      0.36 o 
   8   1  13        0.89        1.01      0.20 o 
  -3   2  13        1.65        1.39      0.14 o 
  -2   2  13        2.59        3.72      0.15 o 
  -1   2  13        7.71        7.03      0.16 o 
   0   2  13        2.50        2.83      0.14 o 
   1   2  13        0.39       -0.08      0.08 o 
   2   2  13       19.14       17.64      0.23 o 
   3   2  13        6.07        6.02      0.16 o 
   4   2  13        4.93        4.65      0.14 o 
   5   2  13        1.09        1.12      0.09 o 
   6   2  13        1.42        0.99      0.15 o 
   7   2  13        0.28        0.14      0.16 o 
   8   2  13        5.02        4.67      0.30 o 
  -3   3  13        0.52        0.25      0.22 o 
  -2   3  13        1.71        2.13      0.19 o 
  -1   3  13       25.22       25.23      0.33 o 
   0   3  13        5.08        4.04      0.13 o 
   1   3  13        3.30        3.76      0.14 o 
   2   3  13        0.28       -0.07      0.07 o 
   3   3  13       17.71       17.43      0.25 o 
   4   3  13        4.85        4.81      0.15 o 
   5   3  13        3.67        3.27      0.15 o 
   6   3  13        0.57        0.51      0.14 o 
   7   3  13        1.31        1.68      0.17 o 
   8   3  13        0.91        0.24      0.18 o 
  -5   4  13        0.08       -0.05      0.17 o 
  -3   4  13        0.24       -0.15      0.15 o 
  -2   4  13        0.37       -0.17      0.17 o 
  -1   4  13        0.72        0.91      0.16 o 
   0   4  13        0.16        0.18      0.11 o 
   1   4  13        2.21        1.99      0.11 o 
   2   4  13        0.71        0.38      0.08 o 
   3   4  13        6.65        6.44      0.16 o 
   4   4  13       19.81       19.27      0.25 o 
   5   4  13       11.24       10.15      0.20 o 
   6   4  13        1.65        1.76      0.16 o 
   7   4  13        0.25       -0.06      0.15 o 
   8   4  13        1.14        0.62      0.17 o 
  -5   5  13        0.67        0.51      0.26 o 
  -4   5  13        0.57        0.68      0.18 o 
  -3   5  13        0.08        0.33      0.13 o 
  -2   5  13        0.20        0.06      0.15 o 
  -1   5  13        0.89        0.36      0.12 o 
   0   5  13        9.24       10.39      0.26 o 
   1   5  13        5.61        5.70      0.20 o 
   2   5  13        2.04        1.50      0.11 o 
   3   5  13        5.05        4.58      0.16 o 
   4   5  13        0.02       -0.09      0.09 o 
   5   5  13        0.05       -0.05      0.10 o 
   6   5  13        0.24        0.26      0.14 o 
   7   5  13        0.24       -0.03      0.14 o 
   8   5  13        0.00       -0.16      0.16 o 
  -4   6  13        0.90        0.90      0.20 o 
  -3   6  13        0.07        0.71      0.13 o 
  -2   6  13        0.01        0.02      0.11 o 
  -1   6  13        1.02        0.44      0.11 o 
   0   6  13        0.62        0.19      0.14 o 
   1   6  13        0.75        0.51      0.12 o 
   2   6  13        2.45        1.87      0.10 o 
   3   6  13        1.86        1.45      0.11 o 
   4   6  13        3.57        3.96      0.17 o 
   5   6  13        0.36        0.32      0.12 o 
   6   6  13        2.88        3.07      0.23 o 
   7   6  13        1.77        1.97      0.18 o 
   8   6  13        0.38        0.24      0.16 o 
  -4   7  13        0.41        0.72      0.22 o 
  -3   7  13        1.13        2.12      0.17 o 
  -2   7  13        2.73        2.88      0.17 o 
  -1   7  13        1.57        1.83      0.15 o 
   0   7  13        1.29        1.05      0.12 o 
   1   7  13        3.87        3.62      0.20 o 
   2   7  13        3.99        5.38      0.26 o 
   3   7  13        5.09        5.03      0.19 o 
   4   7  13        0.56        0.30      0.11 o 
   5   7  13        1.12        1.67      0.15 o 
   6   7  13        0.68        0.51      0.17 o 
   7   7  13        0.70        0.55      0.17 o 
   8   7  13        0.68        0.90      0.18 o 
  -3   8  13        0.00        0.41      0.16 o 
  -2   8  13        6.63        7.05      0.28 o 
  -1   8  13        1.15        0.91      0.15 o 
   0   8  13        0.01        0.24      0.13 o 
   1   8  13        2.93        2.81      0.16 o 
   2   8  13        1.30        1.23      0.15 o 
   3   8  13       18.38       21.50      0.34 o 
   4   8  13        0.65        0.47      0.11 o 
   5   8  13        3.46        3.74      0.22 o 
   6   8  13        1.49        1.83      0.20 o 
   7   8  13        1.18        1.67      0.20 o 
  -2   9  13        0.24        0.45      0.19 o 
  -1   9  13        0.39        0.39      0.17 o 
   0   9  13        0.00        0.14      0.15 o 
   1   9  13        3.91        4.48      0.21 o 
   2   9  13        0.54        0.37      0.15 o 
   3   9  13        2.80        3.11      0.19 o 
   4   9  13        2.72        2.76      0.16 o 
   5   9  13        4.95        5.26      0.24 o 
   6   9  13        0.49        0.47      0.20 o 
   7   9  13        0.14        0.30      0.20 o 
  -2  10  13        0.06        0.00      0.19 o 
  -1  10  13        0.21        0.18      0.18 o 
   0  10  13        0.34        0.65      0.18 o 
   1  10  13        0.07        0.34      0.17 o 
   2  10  13        4.67        5.20      0.26 o 
   3  10  13        1.59        2.03      0.18 o 
   4  10  13        0.93        0.73      0.14 o 
   5  10  13        0.05        0.02      0.15 o 
   6  10  13        0.11       -0.03      0.21 o 
   0  11  13        0.00        0.01      0.18 o 
   1  11  13        0.02        0.45      0.19 o 
   2  11  13        0.21        0.61      0.19 o 
   3  11  13        0.09        0.30      0.18 o 
   4  11  13        0.82        0.88      0.15 o 
   5  11  13        0.13       -0.04      0.20 o 
   1  12  13        0.03        0.12      0.25 o 
   2  12  13        1.05        0.97      0.21 o 
   3  12  13        0.11        0.18      0.19 o 
   4  12  13        0.23        0.40      0.18 o 
  -1  -8  14        2.93        4.73      0.28 o 
   0  -8  14        0.13        0.07      0.16 o 
   1  -8  14        1.57        1.65      0.19 o 
   2  -8  14        0.28       -0.21      0.21 o 
  -3  -7  14        0.01       -0.16      0.16 o 
  -2  -7  14        2.92        3.55      0.21 o 
  -1  -7  14        4.04        4.83      0.27 o 
   0  -7  14        0.03       -0.18      0.18 o 
   1  -7  14        7.59       10.07      0.33 o 
   2  -7  14        2.25        1.68      0.23 o 
   3  -7  14        1.11        1.29      0.18 o 
   4  -7  14        0.68        1.18      0.18 o 
  -3  -6  14        0.40        0.12      0.16 o 
  -2  -6  14        0.25        0.15      0.11 o 
  -1  -6  14        0.90        0.92      0.13 o 
   0  -6  14        0.29       -0.15      0.15 o 
   1  -6  14        5.00        5.20      0.28 o 
   2  -6  14        3.45        3.72      0.20 o 
   3  -6  14        0.30       -0.02      0.15 o 
   4  -6  14        0.25        0.03      0.15 o 
   5  -6  14        0.00       -0.04      0.16 o 
  -4  -5  14        0.28        0.20      0.16 o 
  -3  -5  14        1.04        1.20      0.17 o 
  -2  -5  14        3.39        3.97      0.18 o 
  -1  -5  14        0.70        0.54      0.11 o 
   0  -5  14        3.65        3.61      0.22 o 
   1  -5  14        1.78        1.17      0.15 o 
   2  -5  14        8.25        9.52      0.25 o 
   3  -5  14        0.17       -0.13      0.13 o 
   4  -5  14        0.03       -0.14      0.14 o 
   5  -5  14        0.36        0.31      0.15 o 
  -4  -4  14        1.47        1.98      0.19 o 
  -3  -4  14        1.43        1.43      0.17 o 
  -2  -4  14        0.14       -0.10      0.10 o 
  -1  -4  14        2.58        3.20      0.17 o 
   0  -4  14        0.19        0.19      0.12 o 
   1  -4  14        7.97        8.47      0.22 o 
   2  -4  14       15.53       17.69      0.31 o 
   3  -4  14        1.18        1.14      0.15 o 
   4  -4  14        0.78        1.08      0.15 o 
   5  -4  14        0.44        0.09      0.12 o 
   6  -4  14        0.88        1.08      0.16 o 
  -5  -3  14        1.13        0.90      0.19 o 
  -4  -3  14        5.70        7.07      0.30 o 
  -3  -3  14        0.45        0.41      0.14 o 
  -2  -3  14        0.02       -0.09      0.09 o 
  -1  -3  14        0.60        0.28      0.09 o 
   0  -3  14        1.77        1.58      0.11 o 
   1  -3  14        1.31        1.32      0.11 o 
   2  -3  14        2.49        3.07      0.15 o 
   3  -3  14        4.66        4.30      0.22 o 
   4  -3  14        0.47        0.11      0.11 o 
   5  -3  14        0.39        0.32      0.12 o 
   6  -3  14        2.24        2.25      0.17 o 
  -5  -2  14        0.01       -0.16      0.16 o 
  -4  -2  14        0.70        0.44      0.16 o 
  -3  -2  14        0.01       -0.03      0.13 o 
  -2  -2  14        0.31        0.43      0.10 o 
  -1  -2  14        3.39        4.03      0.16 o 
   0  -2  14        9.50        8.94      0.19 o 
   1  -2  14        8.33        9.06      0.20 o 
   2  -2  14        1.90        1.73      0.11 o 
   3  -2  14        0.19       -0.11      0.11 o 
   4  -2  14        8.35        8.17      0.20 o 
   5  -2  14        0.03       -0.11      0.11 o 
   6  -2  14        0.14        0.12      0.13 o 
   7  -2  14        0.54        0.87      0.19 o 
  -5  -1  14        1.38        1.34      0.19 o 
  -4  -1  14        1.37        1.28      0.18 o 
  -3  -1  14        0.14        0.11      0.12 o 
  -2  -1  14        2.45        1.73      0.11 o 
  -1  -1  14        1.59        1.96      0.11 o 
   0  -1  14       18.89       19.26      0.26 o 
   1  -1  14       28.00       28.52      0.33 o 
   2  -1  14       11.99       13.54      0.21 o 
   3  -1  14        5.19        5.17      0.16 o 
   4  -1  14        0.15       -0.03      0.09 o 
   5  -1  14        6.65        7.17      0.20 o 
   6  -1  14        4.84        4.94      0.22 o 
   7  -1  14        0.20        0.58      0.18 o 
  -5   0  14        5.72        6.35      0.30 o 
  -4   0  14        0.74        0.76      0.17 o 
  -3   0  14        6.95        7.56      0.24 o 
  -2   0  14        2.12        1.95      0.11 o 
  -1   0  14        5.42        6.03      0.17 o 
   0   0  14        1.96        1.34      0.10 o 
   1   0  14       12.87       12.13      0.22 o 
   2   0  14        1.05        1.37      0.10 o 
   3   0  14        2.44        2.42      0.11 o 
   4   0  14        0.78        0.52      0.09 o 
   5   0  14        3.21        2.46      0.13 o 
   6   0  14        0.09       -0.16      0.16 o 
   7   0  14        2.93        4.22      0.29 o 
   8   0  14        0.05        0.36      0.27 o 
  -4   1  14        5.52        6.16      0.29 o 
  -3   1  14        1.78        1.82      0.14 o 
  -2   1  14        0.30        0.18      0.09 o 
  -1   1  14        1.04        1.16      0.10 o 
   0   1  14        0.45        0.06      0.09 o 
   1   1  14        4.01        3.80      0.16 o 
   2   1  14       54.59       55.05      0.57 o 
   3   1  14       11.63       10.95      0.20 o 
   4   1  14        4.26        4.41      0.15 o 
   5   1  14        5.38        6.17      0.18 o 
   6   1  14        2.36        1.57      0.18 o 
   7   1  14       10.44       12.46      0.38 o 
   8   1  14        0.84        1.30      0.21 o 
  -3   2  14        0.63        0.12      0.16 o 
  -2   2  14       10.19       12.56      0.24 o 
  -1   2  14        0.45        0.28      0.09 o 
   0   2  14        1.41        1.43      0.09 o 
   1   2  14        3.33        1.95      0.11 o 
   2   2  14        2.77        2.04      0.12 o 
   3   2  14       72.38       69.50      0.67 o 
   4   2  14        9.40        8.73      0.18 o 
   5   2  14        3.57        3.13      0.15 o 
   6   2  14        0.10       -0.14      0.14 o 
   7   2  14        4.36        3.74      0.28 o 
   8   2  14        6.23        9.05      0.35 o 
  -3   3  14        0.61        0.26      0.24 o 
  -2   3  14       27.81       29.38      0.82 o 
  -1   3  14        5.20        6.67      0.20 o 
   0   3  14        3.81        3.32      0.15 o 
   1   3  14        8.05        7.71      0.18 o 
   2   3  14        0.24       -0.10      0.10 o 
   3   3  14        0.62       -0.06      0.10 o 
   4   3  14        9.47        8.35      0.19 o 
   5   3  14        2.66        2.99      0.15 o 
   6   3  14        0.02        0.01      0.14 o 
   7   3  14        3.60        3.88      0.28 o 
   8   3  14        0.44        0.06      0.19 o 
  -3   4  14        0.22       -0.21      0.23 o 
  -2   4  14        2.28        2.28      0.30 o 
  -1   4  14       16.44       16.89      0.53 o 
   0   4  14        3.22        3.39      0.19 o 
   1   4  14        0.19       -0.10      0.10 o 
   2   4  14        0.05       -0.09      0.09 o 
   3   4  14        1.61        0.88      0.10 o 
   4   4  14        1.43        1.34      0.11 o 
   5   4  14        2.46        2.16      0.12 o 
   6   4  14        1.08        1.05      0.16 o 
   7   4  14        0.49       -0.06      0.17 o 
   8   4  14        2.85        2.79      0.22 o 
  -4   5  14        0.36        0.26      0.19 o 
  -3   5  14        0.40        0.24      0.14 o 
  -2   5  14        0.08       -0.05      0.16 o 
  -1   5  14        0.55        0.58      0.17 o 
   0   5  14        1.67        1.42      0.18 o 
   1   5  14        2.95        2.73      0.18 o 
   2   5  14        0.93        0.28      0.12 o 
   3   5  14        0.40        0.18      0.10 o 
   4   5  14        1.19        0.48      0.11 o 
   5   5  14        3.50        3.91      0.21 o 
   6   5  14        0.03        0.16      0.15 o 
   7   5  14        0.07       -0.16      0.16 o 
   8   5  14        0.04       -0.17      0.17 o 
  -4   6  14        1.05        1.43      0.21 o 
  -3   6  14        0.53        0.63      0.13 o 
  -2   6  14        0.02       -0.09      0.12 o 
  -1   6  14        0.00       -0.16      0.16 o 
   0   6  14        1.64        1.25      0.26 o 
   1   6  14        1.96        1.42      0.17 o 
   2   6  14        0.82        0.55      0.15 o 
   3   6  14        2.71        2.51      0.15 o 
   4   6  14        1.61        1.25      0.14 o 
   5   6  14        0.29        0.37      0.13 o 
   6   6  14        2.60        3.26      0.25 o 
   7   6  14        0.07       -0.16      0.16 o 
   8   6  14        0.75        0.55      0.18 o 
  -3   7  14        0.48        1.11      0.15 o 
  -2   7  14        0.04        0.40      0.15 o 
  -1   7  14        0.24        0.16      0.14 o 
   0   7  14        0.80        0.60      0.14 o 
   1   7  14        0.46        0.29      0.13 o 
   2   7  14        0.52        0.62      0.18 o 
   3   7  14        0.05        0.23      0.13 o 
   4   7  14        0.49        0.31      0.14 o 
   5   7  14        0.02       -0.13      0.13 o 
   6   7  14        2.26        2.36      0.21 o 
   7   7  14        0.38        0.40      0.18 o 
  -3   8  14        0.75        1.13      0.20 o 
  -2   8  14        2.19        1.92      0.18 o 
  -1   8  14        0.27        0.13      0.14 o 
   0   8  14        0.54        0.63      0.14 o 
   1   8  14        1.73        1.58      0.14 o 
   2   8  14        0.03        0.05      0.14 o 
   3   8  14        2.90        3.57      0.25 o 
   4   8  14        4.75        5.06      0.21 o 
   5   8  14        1.02        0.64      0.14 o 
   6   8  14        0.28        0.22      0.19 o 
   7   8  14        0.10       -0.02      0.19 o 
  -2   9  14        0.17        0.63      0.20 o 
  -1   9  14        4.31        4.70      0.27 o 
   0   9  14        0.05       -0.06      0.15 o 
   1   9  14        0.18        0.35      0.13 o 
   2   9  14        0.11        0.37      0.16 o 
   3   9  14        3.19        4.10      0.24 o 
   4   9  14       10.93       11.87      0.27 o 
   5   9  14        4.22        5.69      0.26 o 
   6   9  14        0.03        0.12      0.20 o 
   7   9  14        0.03        0.08      0.21 o 
  -1  10  14        1.01        1.57      0.24 o 
   0  10  14        0.41        0.70      0.18 o 
   1  10  14        0.02        0.26      0.16 o 
   2  10  14        0.92        1.46      0.18 o 
   3  10  14        0.52        0.49      0.17 o 
   4  10  14        1.29        1.30      0.15 o 
   5  10  14        0.85        0.47      0.16 o 
   6  10  14        0.00       -0.21      0.21 o 
   1  11  14        0.73        0.47      0.24 o 
   2  11  14        0.62        1.37      0.21 o 
   3  11  14        0.43        0.81      0.19 o 
   4  11  14        0.28        0.10      0.17 o 
   5  11  14        0.01        0.32      0.22 o 
  -1  -7  15        2.76        2.86      0.20 o 
   0  -7  15        1.13        1.71      0.19 o 
   1  -7  15        3.33        3.80      0.23 o 
   2  -7  15        0.17       -0.20      0.20 o 
  -2  -6  15        0.14        0.00      0.14 o 
  -1  -6  15        0.36       -0.10      0.16 o 
   0  -6  15       13.09       16.61      0.40 o 
   1  -6  15        0.35        0.12      0.18 o 
   2  -6  15        0.39        0.03      0.20 o 
   3  -6  15        0.05       -0.15      0.15 o 
   4  -6  15        0.06        0.09      0.16 o 
  -3  -5  15        0.34        0.40      0.16 o 
  -2  -5  15        0.01       -0.11      0.11 o 
  -1  -5  15        0.06       -0.13      0.13 o 
   0  -5  15        0.21       -0.14      0.14 o 
   1  -5  15        3.30        3.55      0.22 o 
   2  -5  15        0.00       -0.13      0.13 o 
   3  -5  15        0.02       -0.14      0.14 o 
   4  -5  15        1.02        1.09      0.16 o 
   5  -5  15        0.20        0.32      0.16 o 
  -4  -4  15        0.21        0.36      0.17 o 
  -3  -4  15        1.21        1.96      0.19 o 
  -2  -4  15        1.03        1.01      0.12 o 
  -1  -4  15        0.18       -0.01      0.10 o 
   0  -4  15        4.10        3.02      0.18 o 
   1  -4  15        2.51        2.35      0.17 o 
   2  -4  15        3.48        2.99      0.16 o 
   3  -4  15        0.05       -0.13      0.13 o 
   4  -4  15        0.08       -0.01      0.14 o 
   5  -4  15        0.43        0.24      0.15 o 
  -4  -3  15        0.33        0.33      0.17 o 
  -3  -3  15        0.39       -0.01      0.15 o 
  -2  -3  15        0.03       -0.05      0.10 o 
  -1  -3  15        0.10       -0.06      0.10 o 
   0  -3  15        0.09        0.01      0.12 o 
   1  -3  15        6.67        7.41      0.26 o 
   2  -3  15        0.02       -0.11      0.11 o 
   3  -3  15        6.50        6.86      0.25 o 
   4  -3  15        4.95        5.58      0.24 o 
   5  -3  15        0.73        0.50      0.12 o 
   6  -3  15        0.82        0.78      0.16 o 
  -4  -2  15        0.58       -0.10      0.17 o 
  -3  -2  15        0.34        0.29      0.15 o 
  -2  -2  15        2.42        1.98      0.12 o 
  -1  -2  15        0.32        0.24      0.10 o 
   0  -2  15        0.00       -0.09      0.12 o 
   1  -2  15       15.88       17.27      0.30 o 
   2  -2  15        0.94        0.33      0.11 o 
   3  -2  15        0.36       -0.13      0.13 o 
   4  -2  15        0.15       -0.13      0.13 o 
   5  -2  15        1.40        1.08      0.13 o 
   6  -2  15        0.10        0.04      0.14 o 
  -4  -1  15        0.01       -0.16      0.16 o 
  -3  -1  15        1.11        1.02      0.17 o 
  -2  -1  15        0.24        0.28      0.11 o 
  -1  -1  15        0.26        0.26      0.10 o 
   0  -1  15        3.73        3.28      0.20 o 
   1  -1  15        1.87        2.30      0.13 o 
   2  -1  15       10.59       12.33      0.25 o 
   3  -1  15        1.82        1.01      0.13 o 
   4  -1  15        0.70        0.35      0.11 o 
   5  -1  15        2.60        2.81      0.16 o 
   6  -1  15        1.28        1.60      0.16 o 
   7  -1  15        0.08        0.13      0.19 o 
  -4   0  15        0.22       -0.16      0.16 o 
  -3   0  15        0.17        0.19      0.15 o 
  -2   0  15        1.08        1.08      0.12 o 
  -1   0  15        1.93        2.12      0.13 o 
   0   0  15        1.67        1.45      0.14 o 
   1   0  15        0.68        0.47      0.11 o 
   2   0  15        0.59        0.44      0.10 o 
   3   0  15        0.01        0.19      0.12 o 
   4   0  15        0.03       -0.10      0.10 o 
   5   0  15        2.71        2.80      0.15 o 
   6   0  15        7.88       11.07      0.29 o 
   7   0  15        5.23        6.03      0.31 o 
  -4   1  15        4.18        4.64      0.28 o 
  -3   1  15        0.00        0.00      0.13 o 
  -2   1  15        1.66        1.56      0.12 o 
  -1   1  15        3.09        3.32      0.17 o 
   0   1  15        8.83        8.50      0.25 o 
   1   1  15       24.24       25.43      0.35 o 
   2   1  15        8.13        8.10      0.20 o 
   3   1  15        0.27        0.45      0.11 o 
   4   1  15        0.97        0.72      0.10 o 
   5   1  15        4.46        4.41      0.18 o 
   6   1  15        6.30        7.14      0.31 o 
   7   1  15        4.07        6.30      0.32 o 
  -3   2  15        1.32        1.08      0.19 o 
  -2   2  15        0.00        0.08      0.11 o 
  -1   2  15        2.33        2.48      0.13 o 
   0   2  15        0.91        0.34      0.13 o 
   1   2  15       33.34       34.63      0.44 o 
   2   2  15        6.16        6.46      0.19 o 
   3   2  15       12.01       11.69      0.23 o 
   4   2  15        0.34        0.32      0.10 o 
   5   2  15        2.46        2.45      0.13 o 
   6   2  15        0.40        0.11      0.17 o 
   7   2  15        1.60        1.90      0.22 o 
  -3   3  15        0.10       -0.25      0.25 o 
  -2   3  15        0.01        0.20      0.25 o 
  -1   3  15        0.00        0.35      0.13 o 
   0   3  15        1.13        0.77      0.13 o 
   1   3  15        2.55        1.62      0.12 o 
   2   3  15       14.81       15.67      0.26 o 
   3   3  15        1.01        1.14      0.12 o 
   4   3  15        0.98        1.01      0.11 o 
   5   3  15        0.13       -0.10      0.10 o 
   6   3  15        1.41        1.25      0.18 o 
   7   3  15        2.02        1.97      0.22 o 
   8   3  15        3.16        4.19      0.44 o 
  -3   4  15        0.16       -0.17      0.25 o 
  -2   4  15        0.10       -0.05      0.26 o 
  -1   4  15        0.22        0.95      0.26 o 
   0   4  15        0.67        0.68      0.25 o 
   1   4  15        1.02        0.47      0.13 o 
   2   4  15        0.32       -0.14      0.14 o 
   3   4  15        1.70        1.05      0.12 o 
   4   4  15        6.95        7.59      0.21 o 
   5   4  15        1.56        1.06      0.11 o 
   6   4  15        1.64        1.95      0.19 o 
   7   4  15        1.55        1.05      0.20 o 
  -3   5  15        0.87        0.96      0.19 o 
  -2   5  15        0.03        0.00      0.17 o 
  -1   5  15        0.39        0.13      0.26 o 
   0   5  15        2.12        2.03      0.28 o 
   1   5  15        0.10       -0.15      0.15 o 
   2   5  15        0.17       -0.15      0.15 o 
   3   5  15        0.17       -0.09      0.12 o 
   4   5  15       35.16       37.10      0.56 o 
   5   5  15        1.40        1.50      0.15 o 
   6   5  15        0.58        0.34      0.17 o 
   7   5  15        2.06        1.72      0.21 o 
  -3   6  15        0.98        1.05      0.17 o 
  -2   6  15        0.59        0.71      0.13 o 
  -1   6  15        0.78        0.41      0.27 o 
   0   6  15        0.38        0.08      0.26 o 
   1   6  15        3.40        2.79      0.21 o 
   2   6  15        0.21        0.13      0.17 o 
   3   6  15        0.65        0.26      0.17 o 
   4   6  15        2.61        2.03      0.17 o 
   5   6  15       10.98       10.72      0.29 o 
   6   6  15        0.03       -0.04      0.17 o 
   7   6  15        0.39        0.06      0.18 o 
  -3   7  15        0.01       -0.04      0.27 o 
  -2   7  15        0.22        0.30      0.16 o 
  -1   7  15        0.47        0.56      0.15 o 
   0   7  15        0.26        0.03      0.14 o 
   1   7  15        3.49        3.34      0.20 o 
   2   7  15       10.40       10.42      0.37 o 
   3   7  15        0.12       -0.17      0.17 o 
   4   7  15        0.28       -0.10      0.14 o 
   5   7  15        1.25        0.96      0.16 o 
   6   7  15        0.90        1.09      0.20 o 
   7   7  15        0.21        0.11      0.19 o 
  -2   8  15        0.00        0.29      0.17 o 
  -1   8  15        0.93        1.08      0.17 o 
   0   8  15        0.79        0.77      0.15 o 
   1   8  15        0.13        0.25      0.13 o 
   2   8  15        7.06        7.27      0.29 o 
   3   8  15        4.53        4.56      0.26 o 
   4   8  15        0.13       -0.12      0.12 o 
   5   8  15        0.48        0.14      0.13 o 
   6   8  15        0.01       -0.12      0.20 o 
   7   8  15        0.03        0.06      0.20 o 
  -1   9  15        0.24        0.59      0.17 o 
   0   9  15        0.87        0.71      0.17 o 
   1   9  15        0.12        0.49      0.17 o 
   2   9  15        2.99        4.12      0.25 o 
   3   9  15        1.07        1.31      0.17 o 
   4   9  15        0.00        0.30      0.13 o 
   5   9  15        0.17        0.33      0.15 o 
   6   9  15        0.52        0.39      0.22 o 
   0  10  15        0.31        0.33      0.19 o 
   1  10  15        0.28        0.74      0.21 o 
   2  10  15        0.98        1.65      0.19 o 
   3  10  15        1.38        1.89      0.19 o 
   4  10  15        1.59        1.68      0.18 o 
   5  10  15        0.28        0.33      0.16 o 
   2  11  15        3.58        6.53      0.34 o 
   3  11  15        0.66        1.30      0.20 o 
  -1  -6  16        0.01        0.05      0.17 o 
   0  -6  16        4.40        7.52      0.31 o 
   1  -6  16        0.00       -0.16      0.16 o 
   2  -6  16        0.14       -0.02      0.20 o 
   3  -6  16        0.52        0.52      0.17 o 
  -2  -5  16        0.02       -0.07      0.14 o 
  -1  -5  16        0.47        0.17      0.16 o 
   0  -5  16        1.34        0.87      0.19 o 
   1  -5  16        9.47       11.77      0.34 o 
   2  -5  16        0.29       -0.20      0.20 o 
   3  -5  16        0.74        0.53      0.17 o 
   4  -5  16        0.19       -0.07      0.16 o 
  -3  -4  16        0.01        0.15      0.16 o 
  -2  -4  16        0.13       -0.01      0.12 o 
  -1  -4  16        0.11       -0.13      0.13 o 
   0  -4  16        0.23       -0.14      0.14 o 
   1  -4  16        0.71        0.09      0.16 o 
   2  -4  16        2.41        2.24      0.16 o 
   3  -4  16        2.03        2.10      0.18 o 
   4  -4  16        0.35        0.33      0.15 o 
   5  -4  16        0.44        0.39      0.16 o 
  -3  -3  16        0.45        0.62      0.17 o 
  -2  -3  16        1.79        2.09      0.14 o 
  -1  -3  16        0.12       -0.09      0.11 o 
   0  -3  16        0.71        0.00      0.13 o 
   1  -3  16        1.05        0.63      0.15 o 
   2  -3  16        0.10        0.19      0.13 o 
   3  -3  16        2.39        3.01      0.20 o 
   4  -3  16        0.17       -0.14      0.14 o 
   5  -3  16        0.00       -0.15      0.15 o 
  -3  -2  16        0.03       -0.16      0.16 o 
  -2  -2  16        0.31        0.24      0.11 o 
  -1  -2  16        1.51        1.50      0.12 o 
   0  -2  16        0.01       -0.12      0.12 o 
   1  -2  16        0.25        0.20      0.13 o 
   2  -2  16        0.04       -0.12      0.12 o 
   3  -2  16        0.95        0.94      0.15 o 
   4  -2  16        1.16        1.18      0.15 o 
   5  -2  16        0.01        0.10      0.14 o 
   6  -2  16        1.30        1.02      0.17 o 
  -3  -1  16        0.01       -0.04      0.16 o 
  -2  -1  16        0.18        0.25      0.11 o 
  -1  -1  16        0.54        0.59      0.11 o 
   0  -1  16        0.49        0.41      0.13 o 
   1  -1  16        0.06       -0.09      0.13 o 
   2  -1  16        0.02       -0.04      0.11 o 
   3  -1  16        5.45        4.96      0.23 o 
   4  -1  16        1.07        0.68      0.14 o 
   5  -1  16        0.39        0.11      0.12 o 
   6  -1  16        0.32        0.07      0.15 o 
  -4   0  16        0.19        0.29      0.18 o 
  -3   0  16        0.50        0.42      0.17 o 
  -2   0  16        0.05       -0.06      0.11 o 
  -1   0  16        2.44        3.23      0.18 o 
   0   0  16        3.26        3.88      0.21 o 
   1   0  16        0.46        0.31      0.11 o 
   2   0  16        1.27        1.10      0.12 o 
   3   0  16        0.93        0.57      0.13 o 
   4   0  16        8.48        8.38      0.26 o 
   5   0  16        0.34        0.33      0.12 o 
   6   0  16        0.88        0.71      0.15 o 
   7   0  16        0.13        0.42      0.20 o 
  -4   1  16        1.85        1.79      0.31 o 
  -3   1  16        0.21        0.28      0.17 o 
  -2   1  16        0.27        0.08      0.11 o 
  -1   1  16        0.00       -0.02      0.11 o 
   0   1  16        0.94        1.14      0.14 o 
   1   1  16        2.78        2.37      0.13 o 
   2   1  16        0.46        0.35      0.11 o 
   3   1  16        0.91        0.49      0.13 o 
   4   1  16        2.22        2.57      0.14 o 
   5   1  16        0.72        0.79      0.12 o 
   6   1  16        2.68        3.49      0.23 o 
   7   1  16        0.27        0.43      0.20 o 
  -2   2  16        0.13        0.20      0.17 o 
  -1   2  16        0.61        0.57      0.14 o 
   0   2  16        0.30        0.21      0.14 o 
   1   2  16       15.60       17.14      0.30 o 
   2   2  16       22.56       21.99      0.34 o 
   3   2  16        0.09        0.39      0.13 o 
   4   2  16        1.51        1.88      0.13 o 
   5   2  16        0.88        1.10      0.12 o 
   6   2  16        0.83        0.46      0.19 o 
   7   2  16        1.45        2.11      0.22 o 
  -2   3  16        0.12       -0.14      0.26 o 
  -1   3  16        0.74        0.88      0.18 o 
   0   3  16        0.05        0.05      0.13 o 
   1   3  16        0.56        0.13      0.12 o 
   2   3  16       19.44       19.46      0.32 o 
   3   3  16        0.50        0.81      0.14 o 
   4   3  16        0.20        0.10      0.11 o 
   5   3  16        0.49        0.36      0.11 o 
   6   3  16        0.17       -0.10      0.18 o 
   7   3  16        3.65        5.81      0.33 o 
  -3   4  16        1.53        1.29      0.31 o 
  -2   4  16        0.14        0.18      0.28 o 
  -1   4  16        4.79        5.20      0.45 o 
   0   4  16        1.12        1.13      0.27 o 
   1   4  16        0.00       -0.14      0.14 o 
   2   4  16        1.60        0.62      0.15 o 
   3   4  16        0.78        0.41      0.14 o 
   4   4  16        3.46        2.89      0.16 o 
   5   4  16        2.37        2.18      0.14 o 
   6   4  16        0.07       -0.11      0.18 o 
   7   4  16        0.34        0.00      0.20 o 
  -3   5  16        0.19        0.33      0.19 o 
  -2   5  16        1.43        1.44      0.20 o 
  -1   5  16        3.76        3.19      0.35 o 
   0   5  16        4.21        3.91      0.44 o 
   1   5  16        0.70        0.46      0.18 o 
   2   5  16        0.05       -0.16      0.16 o 
   3   5  16        0.24        0.08      0.17 o 
   4   5  16        0.34        0.66      0.14 o 
   5   5  16        2.10        1.55      0.16 o 
   6   5  16        0.25        0.19      0.18 o 
   7   5  16        1.29        1.10      0.22 o 
  -2   6  16        0.03       -0.04      0.15 o 
  -1   6  16        0.10       -0.28      0.28 o 
   0   6  16        1.16        0.25      0.30 o 
   1   6  16        0.09       -0.19      0.19 o 
   2   6  16        0.04       -0.17      0.17 o 
   3   6  16        0.35       -0.04      0.18 o 
   4   6  16        0.80        0.37      0.15 o 
   5   6  16        0.40        0.72      0.15 o 
   6   6  16        0.32        0.30      0.19 o 
   7   6  16        0.24       -0.19      0.19 o 
  -2   7  16        0.02        0.10      0.16 o 
  -1   7  16        0.01       -0.05      0.16 o 
   0   7  16        0.18       -0.12      0.15 o 
   1   7  16        0.02       -0.14      0.15 o 
   2   7  16        1.26        1.66      0.23 o 
   3   7  16        0.90        0.78      0.20 o 
   4   7  16        0.53        0.24      0.15 o 
   5   7  16        1.70        1.83      0.18 o 
   6   7  16        0.49        0.64      0.21 o 
  -1   8  16        0.02        0.11      0.15 o 
   0   8  16        0.07       -0.07      0.15 o 
   1   8  16        0.13        0.06      0.14 o 
   2   8  16        0.01       -0.16      0.16 o 
   3   8  16        0.31        0.00      0.16 o 
   4   8  16        0.01       -0.15      0.15 o 
   5   8  16        1.02        0.63      0.14 o 
   6   8  16        0.01       -0.21      0.21 o 
   0   9  16        0.10        0.08      0.17 o 
   1   9  16        0.09        0.34      0.20 o 
   2   9  16        0.04        0.20      0.17 o 
   3   9  16        0.47        0.56      0.17 o 
   4   9  16        0.01        0.07      0.16 o 
   5   9  16        0.04        0.00      0.16 o 
   1  10  16        0.25        0.78      0.22 o 
   2  10  16        0.34        0.93      0.19 o 
   3  10  16        1.04        1.59      0.19 o 
   4  10  16        0.07        0.49      0.17 o 
   0  -5  17        0.33        0.74      0.18 o 
   1  -5  17        1.59        2.49      0.20 o 
   2  -5  17        1.16        1.69      0.24 o 
  -1  -4  17        0.58        0.15      0.16 o 
   0  -4  17        1.95        1.91      0.19 o 
   1  -4  17        0.11       -0.05      0.17 o 
   2  -4  17        0.05       -0.13      0.20 o 
   3  -4  17        0.00       -0.15      0.15 o 
   4  -4  17        0.52        0.21      0.16 o 
  -2  -3  17        0.29        0.12      0.14 o 
  -1  -3  17        0.01       -0.13      0.13 o 
   0  -3  17        0.44       -0.15      0.15 o 
   1  -3  17        5.17        3.66      0.24 o 
   2  -3  17        1.69        2.00      0.22 o 
   3  -3  17        0.17       -0.08      0.14 o 
   4  -3  17        0.43        0.14      0.15 o 
   5  -3  17        0.37        0.11      0.16 o 
  -2  -2  17        0.07       -0.07      0.12 o 
  -1  -2  17        0.05       -0.13      0.13 o 
   0  -2  17        0.05       -0.13      0.13 o 
   1  -2  17        5.89        5.45      0.26 o 
   2  -2  17       21.32       25.00      0.39 o 
   3  -2  17        0.17        0.48      0.15 o 
   4  -2  17        0.62        0.36      0.15 o 
   5  -2  17        0.11        0.08      0.15 o 
  -3  -1  17        0.05       -0.17      0.17 o 
  -2  -1  17        0.28        0.12      0.12 o 
  -1  -1  17        2.12        2.05      0.16 o 
   0  -1  17        0.65        0.50      0.14 o 
   1  -1  17        0.46        0.26      0.14 o 
   2  -1  17        3.14        3.01      0.16 o 
   3  -1  17        2.32        2.66      0.18 o 
   4  -1  17        1.24        1.34      0.16 o 
   5  -1  17        0.30        0.25      0.15 o 
   6  -1  17        0.70        0.41      0.16 o 
  -3   0  17        0.07       -0.17      0.17 o 
  -2   0  17        0.02       -0.12      0.12 o 
  -1   0  17        3.52        4.29      0.24 o 
   0   0  17        2.22        2.11      0.16 o 
   1   0  17        0.64        0.49      0.14 o 
   2   0  17        0.28       -0.11      0.11 o 
   3   0  17        0.00       -0.13      0.13 o 
   4   0  17        0.37        0.37      0.14 o 
   5   0  17        0.10        0.39      0.14 o 
   6   0  17        0.60        0.37      0.15 o 
  -3   1  17        0.19        0.22      0.18 o 
  -2   1  17        0.01       -0.01      0.12 o 
  -1   1  17        0.13       -0.04      0.14 o 
   0   1  17        5.72        6.50      0.25 o 
   1   1  17        4.25        4.81      0.23 o 
   2   1  17        0.40        0.08      0.12 o 
   3   1  17        0.22       -0.08      0.13 o 
   4   1  17        0.12       -0.13      0.13 o 
   5   1  17        1.17        2.22      0.14 o 
   6   1  17        0.79        1.12      0.16 o 
  -2   2  17        0.00       -0.04      0.18 o 
  -1   2  17        0.04        0.11      0.15 o 
   0   2  17        4.91        5.54      0.25 o 
   1   2  17        0.33        0.56      0.15 o 
   2   2  17        1.27        1.86      0.14 o 
   3   2  17        0.17        0.07      0.13 o 
   4   2  17        2.24        2.26      0.16 o 
   5   2  17        0.04       -0.02      0.12 o 
   6   2  17        0.15        0.54      0.20 o 
  -2   3  17        0.04       -0.23      0.27 o 
  -1   3  17        1.57        2.34      0.33 o 
   0   3  17        0.15        0.17      0.15 o 
   1   3  17        2.74        3.00      0.19 o 
   2   3  17       10.31       10.95      0.26 o 
   3   3  17        0.31        0.27      0.14 o 
   4   3  17        0.00       -0.09      0.14 o 
   5   3  17        1.89        1.79      0.14 o 
   6   3  17        0.01       -0.18      0.18 o 
  -2   4  17        0.39        0.08      0.29 o 
  -1   4  17        0.14        0.04      0.28 o 
   0   4  17        5.10        6.07      0.48 o 
   1   4  17        0.43        0.41      0.19 o 
   2   4  17        1.08        0.75      0.16 o 
   3   4  17        8.90        9.17      0.28 o 
   4   4  17        5.88        6.03      0.25 o 
   5   4  17        0.21        0.09      0.12 o 
   6   4  17        0.02       -0.10      0.19 o 
  -2   5  17        1.15        1.06      0.32 o 
  -1   5  17        0.08       -0.21      0.30 o 
   0   5  17        0.53       -0.03      0.30 o 
   1   5  17        1.14        0.78      0.28 o 
   2   5  17        0.26       -0.11      0.19 o 
   3   5  17        4.84        5.23      0.31 o 
   4   5  17        1.21        1.32      0.20 o 
   5   5  17        2.38        2.19      0.17 o 
   6   5  17        0.31        0.68      0.20 o 
  -2   6  17        0.19        0.27      0.28 o 
  -1   6  17        0.28       -0.06      0.30 o 
   1   6  17        0.01       -0.28      0.28 o 
   2   6  17        0.41        0.00      0.20 o 
   3   6  17        1.56        1.43      0.21 o 
   4   6  17        0.62        0.28      0.19 o 
   5   6  17        0.54        0.24      0.16 o 
   6   6  17        0.32        0.70      0.21 o 
  -1   7  17        0.11        0.01      0.16 o 
   0   7  17        1.08        0.42      0.17 o 
   1   7  17        0.04       -0.04      0.19 o 
   2   7  17        0.00       -0.18      0.20 o 
   3   7  17        0.18       -0.20      0.20 o 
   4   7  17        1.18        1.35      0.22 o 
   5   7  17        0.30        0.01      0.16 o 
   6   7  17        0.11       -0.21      0.21 o 
   0   8  17        0.92        1.15      0.17 o 
   1   8  17        2.00        1.68      0.23 o 
   2   8  17        0.00       -0.16      0.16 o 
   3   8  17        0.03       -0.16      0.16 o 
   4   8  17        0.18        0.13      0.21 o 
   5   8  17        0.04       -0.14      0.14 o 
   1   9  17        0.63        0.97      0.22 o 
   2   9  17        0.13        0.40      0.17 o 
   3   9  17        0.01       -0.09      0.16 o 
   4   9  17        0.01       -0.16      0.16 o 
   1  -4  18        0.06        0.18      0.17 o 
   2  -4  18        0.05       -0.20      0.20 o 
  -1  -3  18        0.00       -0.19      0.19 o 
   0  -3  18        0.00       -0.19      0.19 o 
   1  -3  18        0.75        1.05      0.18 o 
   2  -3  18        0.19        0.10      0.20 o 
   3  -3  18        0.01        0.03      0.16 o 
  -1  -2  18        0.02       -0.15      0.15 o 
   0  -2  18        0.27       -0.18      0.18 o 
   1  -2  18        1.33        1.08      0.18 o 
   2  -2  18        0.12        0.53      0.21 o 
   3  -2  18        0.00        0.08      0.16 o 
   4  -2  18        0.07        0.30      0.16 o 
  -2  -1  18        0.25        0.19      0.15 o 
  -1  -1  18        0.13       -0.14      0.14 o 
   0  -1  18        0.17       -0.14      0.14 o 
   1  -1  18        0.88        0.50      0.16 o 
   2  -1  18        1.62        1.49      0.22 o 
   3  -1  18        0.02        0.27      0.15 o 
   4  -1  18        0.93        0.80      0.16 o 
   5  -1  18        0.05       -0.02      0.15 o 
  -2   0  18        0.20       -0.08      0.13 o 
  -1   0  18        0.07        0.03      0.15 o 
   0   0  18        0.62        0.65      0.15 o 
   1   0  18        0.82        0.14      0.15 o 
   2   0  18        0.85        0.29      0.16 o 
   3   0  18        0.86        1.07      0.16 o 
   4   0  18        0.11        0.13      0.14 o 
   5   0  18        0.05       -0.02      0.14 o 
  -2   1  18        0.05       -0.15      0.15 o 
  -1   1  18        0.82        0.87      0.16 o 
   0   1  18        0.11        0.01      0.15 o 
   1   1  18        0.10       -0.14      0.14 o 
   2   1  18        0.00       -0.14      0.14 o 
   3   1  18        0.43        0.22      0.15 o 
   4   1  18        1.01        1.12      0.16 o 
   5   1  18        3.23        3.71      0.24 o 
  -2   2  18        0.02       -0.19      0.19 o 
  -1   2  18        0.00       -0.16      0.16 o 
   0   2  18        0.17        0.23      0.15 o 
   1   2  18        0.01       -0.14      0.14 o 
   2   2  18        0.01       -0.14      0.14 o 
   3   2  18        0.41        0.36      0.15 o 
   4   2  18        0.00       -0.10      0.14 o 
   5   2  18        3.82        4.83      0.25 o 
   6   2  18        2.41        3.56      0.30 o 
  -2   3  18        0.08       -0.29      0.29 o 
  -1   3  18        0.96        1.54      0.32 o 
   0   3  18        2.61        3.26      0.25 o 
   1   3  18        5.74        6.67      0.27 o 
   2   3  18        1.63        1.45      0.17 o 
   3   3  18        0.84        0.77      0.16 o 
   4   3  18        0.73        0.86      0.16 o 
   5   3  18        0.09       -0.15      0.15 o 
   6   3  18        3.12        5.09      0.32 o 
  -1   4  18        1.37        1.15      0.34 o 
   0   4  18        1.52        1.74      0.34 o 
   1   4  18        6.08        7.01      0.52 o 
   2   4  18        1.01        0.99      0.17 o 
   3   4  18        1.33        1.08      0.16 o 
   4   4  18        0.00        0.09      0.15 o 
   5   4  18        0.00       -0.15      0.15 o 
   6   4  18        1.71        2.49      0.25 o 
  -1   5  18        0.41       -0.11      0.32 o 
   0   5  18        1.33        1.05      0.35 o 
   1   5  18        0.03        0.01      0.29 o 
   2   5  18        1.08        0.93      0.21 o 
   3   5  18        0.18        0.28      0.20 o 
   4   5  18        0.19        0.26      0.20 o 
   5   5  18        1.46        1.77      0.23 o 
   6   5  18        0.16        0.25      0.21 o 
   0   6  18        0.01       -0.31      0.31 o 
   1   6  18        0.02       -0.30      0.30 o 
   2   6  18        0.46       -0.21      0.21 o 
   3   6  18        0.26        0.12      0.20 o 
   4   6  18        0.29       -0.13      0.19 o 
   5   6  18        1.08        0.37      0.21 o 
   0   7  18        0.06       -0.16      0.16 o 
   1   7  18        0.17       -0.31      0.31 o 
   2   7  18        0.39       -0.07      0.23 o 
   3   7  18        0.40        0.09      0.23 o 
   4   7  18        0.66        0.58      0.21 o 
   5   7  18        0.03       -0.21      0.21 o 
   2   8  18        0.23       -0.05      0.18 o 
   3   8  18        0.22       -0.17      0.17 o 
   4   8  18        0.13       -0.05      0.23 o 
   1  -2  19        1.39        1.65      0.19 o 
   2  -2  19        0.68        0.84      0.22 o 
   0  -1  19        0.02       -0.18      0.18 o 
   1  -1  19        1.45        1.30      0.18 o 
   2  -1  19        0.40        0.74      0.21 o 
   3  -1  19        1.72        2.14      0.19 o 
  -1   0  19        0.43       -0.06      0.29 o 
   0   0  19        0.07       -0.15      0.15 o 
   1   0  19        0.06       -0.15      0.15 o 
   2   0  19        0.20        0.09      0.20 o 
   3   0  19        2.40        3.57      0.23 o 
   4   0  19        0.53        0.35      0.16 o 
  -1   1  19        0.30        0.03      0.16 o 
   0   1  19        0.49        0.37      0.16 o 
   1   1  19        0.02       -0.15      0.15 o 
   2   1  19        0.11       -0.19      0.19 o 
   3   1  19        0.29        0.01      0.16 o 
   4   1  19        0.00        0.16      0.16 o 
  -1   2  19        0.58        0.53      0.17 o 
   0   2  19        0.24        0.42      0.17 o 
   1   2  19        0.00       -0.15      0.15 o 
   2   2  19        0.06       -0.19      0.19 o 
   3   2  19        0.18       -0.02      0.15 o 
   4   2  19        1.00        1.20      0.17 o 
   5   2  19        0.17        0.47      0.16 o 
   0   3  19        0.01        0.57      0.22 o 
   1   3  19        0.49        0.53      0.21 o 
   2   3  19        0.29        0.34      0.16 o 
   3   3  19        0.00       -0.12      0.15 o 
   4   3  19        0.12        0.16      0.16 o 
   5   3  19        0.37        0.32      0.17 o 
   0   4  19        0.95        1.70      0.35 o 
   1   4  19        3.84        5.11      0.48 o 
   2   4  19        2.28        2.21      0.19 o 
   3   4  19        0.70        1.14      0.17 o 
   4   4  19        0.14        0.23      0.16 o 
   5   4  19        0.14       -0.16      0.16 o 
   0   5  19        0.74        0.51      0.35 o 
   1   5  19        0.30        0.04      0.32 o 
   2   5  19        3.50        4.82      0.34 o 
   3   5  19        0.62        0.38      0.21 o 
   4   5  19        0.00       -0.20      0.20 o 
   1   6  19        0.53        0.65      0.34 o 
   2   6  19        0.23       -0.32      0.32 o 
   3   6  19        0.18        0.03      0.21 o 
   4   6  19        0.08       -0.18      0.21 o 
   2   1  20        0.11       -0.20      0.20 o 
   1   2  20        0.06       -0.19      0.19 o 
   2   2  20        0.17       -0.10      0.21 o 
   3   2  20        0.46        0.24      0.17 o 
   2   3  20        0.00       -0.20      0.20 o 
   3   3  20        0.11       -0.13      0.17 o 
   2   4  20        0.00       -0.23      0.31 o 
                                                 
